# Supplementary material for: Gender-based market constraints to informal fish retailing: Evidence from analysis of variance and linear regression
Source: PLoS One. 2020 Mar 31;15(3):e0229286. doi: 10.1371/journal.pone.0229286 (PMC7108715; doi:10.1371/journal.pone.0229286)
Supplement: S1 Syntax — (DO) [file pone.0229286.s001.do]

/*
use "/Users/dikshaarora/Documents/research_docs/egypt paper/data analysis/retailer_jan21_DA1.dta"

// create hhid //

rename CaseNo hhid
order hhid, before(Governorate)
sort hhid

// Decriptive stats //

tab b19_1a a1_1gend, col
tab b19_2a a1_1gend, col
tab b19_3a a1_1gend, col
tab b19_4a a1_1gend, col
tab b19_5a a1_1gend, col

tab b20 a1_1gend, col
tab b21 a1_1gend, col
tab b22 a1_1gend, col
tab b23 a1_1gend, col

// stats of hh infrastructure and assets by sex of the fist retailer //
// no major variation between men and women except those flagged //

tab a7 a1_1gend, col
tab a8 a1_1gend, col
tab a9 a1_1gend, col
tab a10_1 a1_1gend, col
tab a10_2 a1_1gend, col
tab a10_3 a1_1gend, col
tab a10_4 a1_1gend, col  // flag//
tab a10_5 a1_1gend, col
tab a10_6 a1_1gend, col
tab a10_7 a1_1gend, col
tab a10_8 a1_1gend, col
tab a10_9 a1_1gend, col
tab a10_10 a1_1gend, col
tab a10_11 a1_1gend, col
tab a10_12 a1_1gend, col
tab a10_13 a1_1gend, col
tab a10_14 a1_1gend, col
tab a10_15 a1_1gend, col

// individual characteristics - demography file//

forvalues i=1/9{
rename A`i'AGE_IN agegrp_`i'
}

forvalues i=1/9{
rename a`i'_1gend gend_`i'
}

forvalues i=1/10{
rename a`i'_2age age_`i'
}

forvalues i=1/9{
rename a`i'_3fami relation_`i'
}

forvalues i=1/9{
rename a`i'_4mari marital_`i'
}

forvalues i=1/10{
rename a`i'_5edu educ_`i'
}

forvalues i=1/10{
rename a`i'_6job ocupation_`i'
}

rename a10_1gen gend_10
rename a10_3fam relation_10
rename a10_4mar marital_10
rename A10AGE_I agegrp_10

// correct cases //

br if relation_2==1

replace relation_2=4 if hhid==465

replace relation_1=1 if hhid==491
replace relation_2=2 if hhid==491

replace relation_2=2 if hhid==733

br if relation_6==1
replace relation_6=4 if hhid==744

br if hhid==696
replace marital_1=2 if hhid==696 

replace relation_2=4 if hhid==436

replace marital_1=2 if hhid==732

save "/Users/dikshaarora/Documents/research_docs/egypt paper/data analysis/retailer_jan21_DA1.dta", replace
*/

use "/Users/dikshaarora/Documents/research_docs/egypt paper/data analysis/retailer_jan21_DA1.dta"

// reshape at individual level //
reshape long gend_ age_ agegrp_ relation_ marital_ educ_ ocupation_, i(hhid) j(memid)

label variable memid "Member ID"
label variable gend_ "Sex"
label variable age_ "Age"
label variable relation_ "Relation"
label variable marital_ "Marital status"
label variable educ_ "Educational attainment"
label variable ocupation_ "Occupation"
label variable child15 "Number of kids under the age of 15"
label variable adult "Number of adults"
label variable workers "Number of working members"
label variable depratio "Dependent ratio (nonworkers/hhsize)"

// drop observtions without information on demography //
drop if gend_==.

// gen work time using lower bounds of time categories //

gen fishwork=1 if b19_1a==1
replace fishwork=3 if b19_1a==2
replace fishwork=7 if b19_1a==3
label variable fishwork "Time spent in fish retail work (lower bound)"

gen subswork=1 if b19_2a==1
replace subswork=3 if b19_2a==2
replace subswork=7 if b19_2a==3
replace subswork=0 if b19_2a==.
label variable subswork "Time spent in Subsistence agriculture (lower bound)"

gen wagework=1 if b19_3a==1
replace wagework=3 if b19_3a==2
replace wagework=7 if b19_3a==3
replace wagework=0 if b19_3a==.
label variable wagework "Time spent in off-farm paid work (lower bound)"

gen hhwork=1 if b19_4a==1
replace hhwork=3 if b19_4a==2
replace hhwork=7 if b19_4a==3
replace hhwork=0 if b19_4a==.
label variable hhwork "Time spent in household work (lower bound)"

gen leisure=1 if b19_5a==1
replace leisure =3 if b19_5a==2
replace leisure =7 if b19_5a==3
replace leisure=0 if b19_5a==.
label variable leisure "Time spent in leisure activities (lower bound)"

gen worktime= fishwork+ subswork+ wagework+ hhwork
label variable worktime "Total work time (lower bound)"


// create a variable to identify duplicate cases by household ID //
sort hhid
quietly by hhid:  gen dup = cond(_N==1,0,_n)
order dup, after(hhid)
label variable dup "Duplicate cases by hhid"

egen hhsize = count(hhid), by(hhid)
order hhsize, after(memid)
label variable hhsize "Household size"

// descriptives //

sum hhsize if dup<2 // average household size of the sample //
sum hhsize if gend_==1 & dup<2 // average household size of women retailers' households //
sum hhsize if gend_==0 & dup<2 // average household size of men retailers' households //

tabstat age_ if dup<2, by(gend_) 
tab marital_ gend_ if dup<2 & memid==1, col
tab educ_ gend_ if memid==1, col
tab ocupation_ gend_ if relation_==2, col

// single retailers (includes all retailers without a spouse //
gen single=. 
replace single=1 if memid==1 & marital_==1
replace single=1 if memid==1 & marital_==3 // for widowed persons //
sort hhid
by hhid: replace single = sum(single)
label variable single "Fish retailers without a spouse"

// retailers with young kids //
gen kids=1 if age_<=5
replace kids=0 if kids==.

sort hhid memid
by hhid: egen kids_ = sum(kids)
label variable kids_ "Households with kids under the age of 5"
drop kids

// retailers with domestic help //

gen hhelp=1 if memid>1 & ocupation_==10 // members whose occupation is domestic work (own house)//
replace hhelp=0 if hhelp==.

by hhid: egen hhelp1 = max(hhelp)
label variable hhelp1 "HHs with other members as domestic help"
drop hhelp

gen hhelp=hhelp1 
replace hhelp=1 if memid>1 & gend_==1 & age_>=15 
//members whose occupation is domestic work & the hh has a woman older tha 15 years//

by hhid: egen hhelp2 = max(hhelp)
label variable hhelp2 "HHs with other members as domestic help or a woman older than 15 years"
drop hhelp

// retailers with others in the hh working in fish trade or production//
gen fishsupport=1 if memid>1 & ocupation_==1 
replace fishsupport=1 if memid>1 & ocupation_==4
replace fishsupport=1 if memid>1 & ocupation_==5
replace fishsupport=1 if memid>1 & ocupation_==6
replace fishsupport=0 if fishsupport==.

by hhid: egen fishsupport1 = max(fishsupport)
label variable fishsupport1 "HHs with other members in fish related work"

// check //
sort fishsupport1 hhid memid
br hhid memid gend_ age_ relation_ marital_ ocupation_ single /*
*/ fishsupport fishsupport1 

// Number of members in fish trade or production //
sort hhid memid
by hhid: egen fishsupport2 = sum(fishsupport)
label variable fishsupport2 "Number of members (other than the respondent) in fish related work"

// check //
sort fishsupport1 hhid memid
br hhid memid gend_ age_ relation_ marital_ ocupation_ single  /*
*/ fishsupport fishsupport1 fishsupport2

drop fishsupport

// other income earning members //

gen employment=1 if memid>1 & ocupation_==2
replace employment=1 if memid>1 & ocupation_==3
replace employment=1 if memid>1 & ocupation_==9
replace employment=0 if employment==.

sort hhid
by hhid: egen employment1 = max(employment)
label variable employment1 "HHs with other members in wage work or self employment"
drop employment

save "/Users/dikshaarora/Documents/research_docs/egypt paper/data analysis/data/new_2019/demography.dta", replace

// stats //

tab single gend_ if dup<2, col // proportion of single retailers by sex of the main retailer //
tab fishsupport1 gend_ if dup<2, col // proportion of retailers' hh with other members in fish trade or production//

tab hhelp1 gend_ if dup<2, col //proportion of hh with members as domestic workers//
tab hhelp2 gend_ if dup<2, col //proportion of hh with members as domestic workers &/or have a woman older tha 15 years of age//

tab hhelp1 gend_ if dup<2 & single==0, col //proportion of couple hh with members as domestic workers//
tab hhelp1 gend_ if dup<2 & single==1, col //proportion of single retailers' hh with members as domestic workers//

tab hhelp2 gend_ if dup<2 & single==0, col //proportion of couple hh with members as domestic workers &/or have a woman older tha 15 years of age//
tab hhelp2 gend_ if dup<2 & single==1, col //proportion of single retailers' hh with members as domestic workers &/or have a woman older tha 15 years of age//

tab kids_ gend_ if dup<2, col //proportion of hh with kids//
tab kids_ gend_ if dup<2 & single==0, col  // //proportion of couple hh with kids //
tab kids_ gend_ if dup<2 & single==1, col  // //proportion of single hh with kids //

tab employment1 gend_ if dup<2, col //proportion of hh with members earning income outside fish trade//

// creating separate demography file of households//
keep hhid dup Governorate CENTER W_M_benefORnonbenef  /*
*/  child05 child15 adult workers depratio employment1 fishsupport1 fishsupport2 /*
*/ hhelp1 hhelp2 single hhsize fishwork subswork wagework hhwork leisure worktime

keep if dup<2

save "/Users/dikshaarora/Documents/research_docs/egypt paper/data analysis/data/new_2019/demography1.dta", replace
