# Supplementary material for: Gender-based market constraints to informal fish retailing: Evidence from analysis of variance and linear regression
Source: PLoS One. 2020 Mar 31;15(3):e0229286. doi: 10.1371/journal.pone.0229286 (PMC7108715; doi:10.1371/journal.pone.0229286)
Supplement: S2 Syntax — (DO) [file pone.0229286.s002.do]

// revenue, profits //

use "/Users/dikshaarora/Documents/research_docs/egypt paper/data analysis/retailer_jan21_DA1.dta"


// merge //

merge m:m hhid using "/Users/dikshaarora/Documents/research_docs/egypt paper/data analysis/data/new_2019/demography1.dta"

// no observations //
 drop b14b1_1 b14b1_4 b14b2_1 b14b2_2 b14b2_3

// check //
tab dup
drop dup _merge // if dup is 0 or 1 only //


// Fix labels //
label variable c25_1_1 "Kg bought of Tilapia yesterday"
label variable c25_1_2 "Buying price per kg in LE-Tilapia"
label variable c25_1_3 "Total Kg sold of Tilapia yesterday"
label variable c25_1_4 "Selling price of Tilapia in the morning per kg in LE"
label variable c25_1_5 "Selling price  end of day per kg of Tilapia"
label variable c25_1_6 "Kg sold atreduced price yesterday - Tilapia"
label variable c25_1_7 "Kg stored of Tilapia yesterday"
label variable c25_1_8 "Kg thrown away of Tilapia yesterday"
label variable c25_1_9 "Kg consumed of Tilapia yesterday"

label variable c25_2_1 "Kg bought of Catfish yesterday"
label variable c25_2_2 "Buying price per kg in LE-Catfish"
label variable c25_2_3 "Total Kg sold of Catfish yesterday"
label variable c25_2_4 "Selling price of Catfish in the morning per kg in LE"
label variable c25_2_5 "Selling price end of day per kg - Catfish"
label variable c25_2_6 "Kg sold at reduced price yesterday-Catfish"
label variable c25_2_7 "Kg stored of Catfish yesterday"
label variable c25_2_8 "Kg thrown away of Catfish yesterday"
label variable c25_2_9 "Kg consumed of Catfish yesterday"

label variable c25_3_1 "Kg bought of Mullet yesterday"
label variable c25_3_2 "Buying price per kg in LE-Mullet"
label variable c25_3_3 "Total Kg sold of Mullet yesterday"
label variable c25_3_4 "Selling price of Mullet in the morning per kg in LE"
label variable c25_3_5 "Selling price end of day per kg - Mullet"
label variable c25_3_6 "Kg sold at reduced price yesterday-Mullet"
label variable c25_3_7 "Kg stored of Mullet yesterday"
label variable c25_3_8 "Kg thrown away of Mullet yesterday"
label variable c25_3_9 "Kg consumed of Mullet yesterday"

label variable c25_7_1 "Kg bought of Other Fish yesterday"
label variable c25_7_2 "Buying price per kg in LE-Other Fish"
label variable c25_7_3 "Total Kg sold of Other Fish yesterday"
label variable c25_7_4 "Selling price of Other Fish in the morning per kg in LE"
label variable c25_7_5 "Selling price end of day per kg - Other Fish"
label variable c25_7_6 "Kg sold at reduced price yesterday-Other Fish"
label variable c25_7_7 "Kg stored of Other Fish yesterday"
label variable c25_7_8 "Kg thrown away of Other Fish yesterday"
label variable c25_7_9 "Kg consumed of Other Fish yesterday"

****************************************************************
// TILAPIA YESTERDAY//
****************************************************************
gen tilapia=1 if c25_1_1>0
replace tilapia=0 if c25_1_1==.
replace tilapia=0 if c25_1_1==0
order tilapia, before(c25_1_1)
label variable tilapia "Did you buy and sell Tilapia yesterday"
label define yesno 1 "yes" 0 "no"
label value tilapia yesno

//grade of fish //
replace c24a1=2 if c24a1==. & hhid==3 // changed missing value to grade 2 using value in peak season //
replace c24a1=2 if c24a1==. & hhid==66 // changed missing value to grade 2 using value in peak season //
replace c24a1=1 if c24a1==. & hhid==18 // changed missing value to grade 2 using value in peak season //

// in the next step assuming zero for no reponse, only to calculate total quantities and values//
// later all the missing values will be restored //
replace c25_1_6=0 if c25_1_6==. & tilapia==1 // assuming missing means no sale at reduced price//
replace c25_1_7=0 if c25_1_7==. & tilapia==1 // assuming missing means zero //
replace c25_1_8=0 if c25_1_8==. & tilapia==1 // assuming missing means zero //
replace c25_1_9=0 if c25_1_9==. & tilapia==1 // assuming missing means zero //
replace c25_1_5=0 if c25_1_5==. & tilapia==1 // assuming missing means zero //

gen valbuy_1= c25_1_1* c25_1_2  // buying value //
gen sellmorn_1= c25_1_3-c25_1_6 // difference between total qty sold in the morning and the qty sold at reduced price//

// Verify if the chk variable is 0 in all cases, if not some adjustment is required //
gen chk= c25_1_1-sellmorn_1-c25_1_6-c25_1_7-c25_1_8-c25_1_9 
br hhid chk c25_1_1 sellmorn_1 c25_1_6 c25_1_7 c25_1_8 c25_1_9 
drop chk 

*************** Replace problematic observations ****************
 
// In these cases it looks like that the sales variable is moring sales//
// adding up c25_1_3 with rest of the quantity variables gives the quantity bought//
// I assume that morning sales does not include evening sales, so restore sellmorn_1 to value in c25_1_3 //
replace sellmorn_1=20 if hhid==421
replace sellmorn_1=60 if hhid==463
replace sellmorn_1=35 if hhid==469
replace sellmorn_1=78 if hhid==476 // in this case adjusted for 2kg //
replace sellmorn_1=40 if hhid==494

//In these cases the quantity bought is greater than the sum of other quantitities//
// I assume that the extra quantity is the amount thrown away//
// replace qty thrown, assuming that the qty not accounted anywhere was wasted//
replace c25_1_8=5 if hhid==80
replace c25_1_8=4 if hhid==413
replace c25_1_8=25 if hhid==499
replace c25_1_8=15 if hhid==511
replace c25_1_8=25 if hhid==515
replace c25_1_8=45 if hhid==516
replace c25_1_8=30 if hhid==519
replace c25_1_8=25 if hhid==520

 // change consumed quantity to 0 to adjust the total //
replace c25_1_9=0 if hhid==83
replace c25_1_9=0 if hhid==474
replace c25_1_9=0 if hhid==491
replace c25_1_9=0 if hhid==506
replace c25_1_9=0 if hhid==537

replace c25_1_7=1 if hhid==50  // reduce stored qty by 1 to adjust the total //
replace c25_1_7=10 if hhid==471

gen valsellmorn_1= sellmorn_1* c25_1_4 // selling value (valued at morning price) //
gen valselleven_1= c25_1_6* c25_1_5 // selling value at end of the day price //

label variable valbuy_1 "Value of Tilapia bought yesterday"
label variable sellmorn_1 "Quantity of Tilapia sold yesterday (at morning price)"
label variable valsellmorn_1 "Value of Tilapia sold yesterday (at morning price)"
label variable valselleven_1 "Value of Tilapia sold yesterday at reduced price (at evening price)"

gen sellprice_diff_1= c25_1_4-c25_1_5 // to confirm that evening price is lower than morning price//
label variable sellprice_diff_1 "Difference between morning and evening selling price"

gen valstore_1= c25_1_7* c25_1_5
replace valstore_1 =0 if valstore_1 ==.
label variable valstore_1 "Value of Tilapia stored yesterday valued at reduced price (at evening price)"

gen valcons_1= c25_1_9* c25_1_5
replace valcons_1=0 if valcons_1==.
label variable valcons_1 "Value of Tilapia consumed yesterday valued at reduced price (at evening price)"

gen valthrow_1= c25_1_8* c25_1_5
replace valthrow_1 =0 if valthrow_1 ==.
label variable valthrow_1 "Value of Tilapia thown away yesterday valued at reduced price (at evening price)"

replace valsellmorn_1=0 if valsellmorn_1==.
replace valselleven_1=0 if valselleven_1==.

gen profit2_1= valsellmorn_1+valselleven_1+valstore_1-valbuy_1
label variable profit2_1 "Profits earned (including all uses & sources) in selling Tilapia"

order valbuy_1 valsellmorn_1 valselleven_1 valcons_1 valthrow_1 /*
*/ valstore_1 sellprice_diff_1 profit2_1, after(c25_1_9)

order sellmorn_1, after(c25_1_3)

// replace evening selling price to missing if the retailer did not make a sale in the evening //
replace c25_1_5=. if c25_1_6==0

****************************************************************
// CATFISH YESTERDAY //
****************************************************************
gen catfish=1 if c25_2_1>0
replace catfish =. if c25_2_1==.
order catfish, before(c25_2_1)
label variable catfish "Bought and sold Catfish yesterday"

// missing values in selling price (morning), replace with average selling price of Catfish in the sample//
replace c25_2_4=11.2 if hhid==464 
replace c25_2_4= 11.2 if hhid==694 

// assuming missing means no sale at reduced price, no storage, thrown away or consumption //
replace c25_2_6=0 if c25_2_6==. & catfish==1 
replace c25_2_7=0 if c25_2_7==. & catfish==1
replace c25_2_8=0 if c25_2_8==. & catfish==1
replace c25_2_9=0 if c25_2_9==. & catfish==1

// no evening sale, so assuming same price as the one reported for morning//
// this is done only for calculation of values, will be retored to missing later //
replace c25_2_5=10 if hhid==48 
replace c25_2_5=10 if hhid==51
replace c25_2_5=11 if hhid==101 
replace c25_2_5=10 if hhid==463 
replace c25_2_5= 11.2 if hhid==464
replace c25_2_5=15 if hhid==470
replace c25_2_5=12 if hhid==505
replace c25_2_5=11 if hhid==580 
replace c25_2_5=9.5 if hhid==581
replace c25_2_5= 11.2 if hhid==694  
 
gen valbuy_2= c25_2_1* c25_2_2  // buying value //
label variable valbuy_2 "Value of Catfish bought yesterday"
gen sellmorn_2= c25_2_3-c25_2_6 // difference between total qty sold in the morning and the qty sold at reduced price//

// Verify if the chk variable is 0 in all cases, if not some adjustment is required //
gen chk= c25_2_1-sellmorn_2-c25_2_6-c25_2_7-c25_2_8-c25_2_9 
br hhid chk c25_2_1 sellmorn_2 c25_2_6 c25_2_7 c25_2_8 c25_2_9 
drop chk 

// In this case it looks like that the sales variable is moring sales//
// adding up c25_2_3 with rest of the quantity variables gives the quantity bought//
// I assume that morning sales does not include evening sales, so restore sellmorn_2 to value in c25_2_3 //
replace sellmorn_2=25 if hhid==17

//In this case the quantity bought is greater than the sum of other quantitities//
// I assume that the extra quantity is the amount thrown away//
// replace qty thrown, assuming that the qty not accounted anywhere was wasted//
replace c25_2_8=14 if hhid==463

// In this case it appears that the respondent reported quantity stored, which was proabbly consumed //
// And also reported it in the quantity consumed //
// Replace quantity stored to 0 to make the balance of qty bought and other quantities to zero //
replace c25_2_7=0 if hhid==445

gen valsellmorn_2= sellmorn_2* c25_2_4 // selling value (valued at morning price) //
gen valselleven_2= c25_2_6* c25_2_5 // selling value at end of the day price //

label variable sellmorn_2 "Quantity of Catfish sold yesterday (at morning price)"
label variable valsellmorn_2 "Value of Catfish sold yesterday (at morning price)"
label variable valselleven_2 "Value of Catfish sold yesterday at reduced price (at evening price)"

gen sellprice_diff_2= c25_2_4-c25_2_5 // to confirm that evening price is lower than morning price//
label variable sellprice_diff_2 "Difference between morning and evening selling price"

gen valstore_2= c25_2_7* c25_2_5
replace valstore_2 =0 if valstore_2 ==.
label variable valstore_2 "Value of Catfish stored yesterday valued at reduced price (at evening price)"

gen valcons_2= c25_2_9* c25_2_5
replace valcons_2=0 if valcons_2==.
label variable valcons_2 "Value of Catfish consumed yesterday valued at reduced price (at evening price)"

gen valthrow_2= c25_2_8* c25_2_5
replace valthrow_2 =0 if valthrow_2 ==.
label variable valthrow_2 "Value of Catfish thown away yesterday valued at reduced price (at evening price)"

replace valsellmorn_2=0 if valsellmorn_2==.
replace valselleven_2=0 if valselleven_2==.

gen profit2_2= valsellmorn_2+valselleven_2+valstore_2-valbuy_2
label variable profit2_2 "Profits earned (including all uses & sources) in selling Catfish"

order valbuy_2 valsellmorn_2 valselleven_2 valstore_2 valcons_2 valthrow_2/*
*/ sellprice_diff_2 profit2_2, after(c25_2_9)

order sellmorn_2, after(c25_2_3)

// replace evening selling price to missing if the retailer did not make a sale in the evening //
replace c25_2_5=. if c25_2_6==0

****************************************************************
// MULLET YESTERDAY //
****************************************************************
gen mullet=1 if c25_3_1>0
replace mullet =. if c25_3_1==.
order mullet, before(c25_3_1)
label variable mullet "Bought and sold Mullet yesterday"

//grade of the fish//
replace c24a3=2 if hhid==412

// outlier ((replace to reported quantity sold) //
replace c25_3_1=25 if hhid==416

// assuming missing means no sale at reduced price//
replace c25_3_6=0 if c25_3_6==. & mullet==1 
replace c25_3_7=0 if c25_3_7==. & mullet==1
replace c25_3_8=0 if c25_3_8==. & mullet==1
replace c25_3_9=0 if c25_3_9==. & mullet==1

// no evening sale, so assuming same price as the one reported for morning//
// this is done only for calculation of values, will be retored to missing later //
replace c25_3_5=12 if hhid==95  
replace c25_3_5=18 if hhid==569
replace c25_3_5=22 if hhid==505
replace c25_3_5=21 if hhid==534
replace c25_3_5=23 if hhid==470

gen valbuy_3= c25_3_1* c25_3_2  // buying value //
label variable valbuy_3 "Value of Mullet bought yesterday"

gen sellmorn_3= c25_3_3-c25_3_6 // difference between total sold qty and sold at reduced price qty//

// Verify if the chk variable is 0 in all cases, if not some adjustment is required //
gen chk= c25_3_1-sellmorn_3-c25_3_6-c25_3_7-c25_3_8-c25_3_9 
br hhid chk c25_3_1 sellmorn_3 c25_3_6 c25_3_7 c25_3_8 c25_3_9 c25_3_3
drop chk 

//replace problematic observations //

// In these cases it looks like that the sales variable is moring sales//
// adding up c25_3_3 with rest of the quantity variables gives the quantity bought//
// I assume that morning sales does not include evening sales, so restore sellmorn_3 to value in c25_3_3 //
replace sellmorn_3=35 if hhid==469

//In these cases the quantity bought is greater than the sum of other quantitities//
// I assume that the extra quantity is the amount thrown away//
// replace qty thrown, assuming that the qty not accounted anywhere was wasted//
replace c25_3_8=7 if hhid==413
replace c25_3_8=5 if hhid==428
replace c25_3_8=40 if hhid==484
replace c25_3_8=3.5 if hhid==494
replace c25_3_8=25 if hhid==499
replace c25_3_8=2 if hhid==532 
replace c25_3_8=5 if hhid==562
replace c25_3_8=5 if hhid==626
replace c25_3_8=2 if hhid==654

// In these cases the quantity bought is smaller than the sum of qty sold, stored, thrown away//
// So I assume that the qty bought is the sum of all other quantities//
replace c25_3_1=80 if hhid==20 
replace c25_3_1=25 if hhid==485 
replace c25_3_1=23 if hhid==412 

gen sellprice_diff_3= c25_3_4-c25_3_5 // to confirm that evening price is lower than morning price//
label variable sellprice_diff_3 "Difference between morning and evening selling price"

gen valsellmorn_3= sellmorn_3* c25_3_4 // selling value (valued at morning price) //
gen valselleven_3= c25_3_6* c25_3_5 // selling value at end of the day price //

label variable sellmorn_3 "Quantity of Mullet sold yesterday (at morning price)"
label variable valsellmorn_3 "Value of Mullet sold yesterday (at morning price)"
label variable valselleven_3 "Value of Mullet sold yesterday at reduced price (at evening price)"

gen valstore_3= c25_3_7* c25_3_5
replace valstore_3 =0 if valstore_3 ==.
label variable valstore_3 "Value of Mullet stored yesterday valued at reduced price (at evening price)"

gen valcons_3= c25_3_9* c25_3_5
replace valcons_3=0 if valcons_3==.
label variable valcons_3 "Value of Mullet consumed yesterday valued at reduced price (at evening price)"

gen valthrow_3= c25_3_8* c25_3_5
replace valthrow_3 =0 if valthrow_3 ==.
label variable valthrow_3 "Value of Mullet thown away yesterday valued at reduced price (at evening price)"

replace valsellmorn_3=0 if valsellmorn_3==.
replace valselleven_3=0 if valselleven_3==.

gen profit2_3= valsellmorn_3+valselleven_3+valstore_3-valbuy_3
label variable profit2_3 "Profits earned (including all uses & sources) in selling Mullet"

order valbuy_3 valsellmorn_3 valselleven_3 sellprice_diff_3 /*
*/ valstore_3 valcons_3 valthrow_3 profit2_3, after(c25_3_9)

order sellmorn_3, after(c25_3_3)

// replace evening selling price to missing if the retailer did not make a sale in the evening //
replace c25_3_5=. if c25_3_6==0

****************************************************************
// OTHER FISH YESTERDAY //
****************************************************************
gen otherfish=1 if c25_7_1>0
replace otherfish =. if c25_7_1==.
order otherfish, before(c25_7_1)
label variable otherfish "Bought and sold other fish yesterday"

replace c25_7_6=0 if c25_7_6==. & otherfish==1 // assuming missing means no sale at reduced price//
replace c25_7_7=0 if c25_7_7==. & otherfish==1
replace c25_7_8=0 if c25_7_8==. & otherfish==1
replace c25_7_9=0 if c25_7_9==. & otherfish==1

gen valbuy_7= c25_7_1* c25_7_2  // buying value //
label variable valbuy_7 "Value of other fish bought yesterday"

gen sellmorn_7= c25_7_3-c25_7_6 // difference between total sold qty and sold at reduced price qty//

// Verify if the chk variable is 0 in all cases, if not some adjustment is required //
gen chk= c25_7_1-sellmorn_7-c25_7_6-c25_7_7-c25_7_8-c25_7_9 
br hhid chk c25_7_1 sellmorn_7 c25_7_6 c25_7_7 c25_7_8 c25_7_9 c25_7_3 c25_7_3
drop chk

// In these cases the quantity bought is smaller than the sum of qty sold, stored, thrown away//
// So I assume that the qty bought is the sum of all other quantities//
replace c25_7_1=30 if hhid==39 

gen sellprice_diff_7= c25_7_4-c25_7_5 // to confirm that evening price is lower than morning price//
label variable sellprice_diff_7 "Difference between morning and evening selling price"

gen valsellmorn_7= sellmorn_7* c25_7_4 // selling value (valued at morning price) //
gen valselleven_7= c25_7_6* c25_7_5 // selling value at end of the day price //

label variable sellmorn_7 "Quantity of other fish sold yesterday (at morning price)"
label variable valsellmorn_7 "Value of other fish sold yesterday (at morning price)"
label variable valselleven_7 "Value of other fish sold yesterday at reduced price (at evening price)"

gen valstore_7= c25_7_7* c25_7_5
replace valstore_7 =0 if valstore_7 ==.
label variable valstore_7 "Value of other fish stored yesterday valued at reduced price (at evening price)"

gen valcons_7= c25_7_9* c25_7_5
replace valcons_7=0 if valcons_7==.
label variable valcons_7 "Value of other fish consumed yesterday valued at reduced price (at evening price)"

gen valthrow_7= c25_7_8* c25_7_5
replace valthrow_7 =0 if valthrow_7 ==.
label variable valthrow_7 "Value of other fish thown away yesterday valued at reduced price (at evening price)"

replace valsellmorn_7=0 if valsellmorn_7==.
replace valselleven_7=0 if valselleven_7==.

gen profit2_7= valsellmorn_7+valselleven_7+valstore_7-valbuy_7
label variable profit2_7 "Profits earned (including all uses & sources) in selling other fish"

order valbuy_7 valsellmorn_7 valselleven_7 sellprice_diff_7 /*
*/ valstore_7 valcons_7 valthrow_7 profit2_7, after(c25_7_9)

order sellmorn_7, after(c25_7_3)

// replace evening selling price to missing if the retailer did not make a sale in the evening //
replace c25_7_5=. if c25_7_6==0

****************************************************************
// Carp YESTERDAY //
****************************************************************
gen carp=1 if c25_4_1>0
replace carp =. if c25_4_1==.
order carp, before(c25_4_1)
label variable carp "Bought and sold Carp yesterday"

// assuming missing means no sale at reduced price or no stored or no thrown away qty//
replace c25_4_6=0 if c25_4_6==. & carp==1 
replace c25_4_7=0 if c25_4_7==. & carp==1
replace c25_4_8=0 if c25_4_8==. & carp==1
replace c25_4_9=0 if c25_4_9==. & carp==1

gen valbuy_4= c25_4_1* c25_4_2  // buying value //
label variable valbuy_4 "Value of Carp bought yesterday"

//replace problematic observations (this part was done after chk and later moved up)//

// In this case, quantity bought is 10, sold is 2 and stored is 2, to ensure it adds up replace qty thrown away as the residual //
replace c25_4_8=6 if hhid==466

// In this case, to add up, change qty sold evening to the difference between qty bought and qty bought in the morning//

replace c25_4_6=1 if hhid==492
replace c25_4_1=11 if hhid==492

// int his case, change the qty thrown away so that it adds up //
replace c25_4_8=2 if hhid==504

gen sellmorn_4= c25_4_3-c25_4_6 // difference between total sold qty and sold at reduced price qty//

// Verify if the chk variable is 0 in all cases, if not some adjustment is required //
gen chk= c25_4_1-sellmorn_4-c25_4_6-c25_4_7-c25_4_8-c25_4_9 
br hhid chk c25_4_1 sellmorn_4 c25_4_6 c25_4_7 c25_4_8 c25_4_9 c25_4_3 if carp==1

drop chk 

gen sellprice_diff_4= c25_4_4-c25_4_5 // to confirm that evening price is lower than morning price//
label variable sellprice_diff_4 "Difference between morning and evening selling price"

gen valsellmorn_4= sellmorn_4* c25_4_4 // selling value (valued at morning price) //
gen valselleven_4= c25_4_6* c25_4_5 // selling value at end of the day price //

label variable sellmorn_4 "Quantity of Carp sold yesterday (at morning price)"
label variable valsellmorn_4 "Value of Carp sold yesterday (at morning price)"
label variable valselleven_4 "Value of Carp sold yesterday at reduced price (at evening price)"

gen valstore_4= c25_4_7* c25_4_5
replace valstore_4 =0 if valstore_4 ==.
label variable valstore_4 "Value of Carp stored yesterday valued at reduced price (at evening price)"

gen valcons_4= c25_4_9* c25_4_5
replace valcons_4=0 if valcons_4==.
label variable valcons_4 "Value of Carp consumed yesterday valued at reduced price (at evening price)"

gen valthrow_4= c25_4_8* c25_4_5
replace valthrow_4 =0 if valthrow_4 ==.
label variable valthrow_4 "Value of Carp thown away yesterday valued at reduced price (at evening price)"

replace valsellmorn_4=0 if valsellmorn_4==.
replace valselleven_4=0 if valselleven_4==.

gen profit2_4= valsellmorn_4+valselleven_4+valstore_4-valbuy_4
label variable profit2_4 "Profits earned (including all uses & sources) in selling Carp"

order valbuy_4 valsellmorn_4 valselleven_4 sellprice_diff_4 /*
*/ valstore_4 valcons_4 valthrow_4 profit2_4, after(c25_4_9)

order sellmorn_4, after(c25_4_3)

// replace evening selling price to missing if the retailer did not make a sale in the evening //
replace c25_4_5=. if c25_4_6==0

****************************************************************
// Mackerel YESTERDAY //
****************************************************************
gen mackerel=1 if c25_5_1>0
replace mackerel =. if c25_5_1==.
order mackerel, before(c25_5_1)
label variable mackerel "Bought and sold Mackerel yesterday"

// assuming missing means no sale at reduced price or no stored or no thrown away qty//
replace c25_5_6=0 if c25_5_6==. & mackerel==1 
replace c25_5_7=0 if c25_5_7==. & mackerel==1
replace c25_5_8=0 if c25_5_8==. & mackerel==1
replace c25_5_9=0 if c25_5_9==. & mackerel==1

gen valbuy_5= c25_5_1* c25_5_2  // buying value //
label variable valbuy_5 "Value of Mackerel bought yesterday"

//replace problematic observations (this part was done after chk and later moved up)//

// In this case, quantity thrown to adjust the total //
replace c25_5_8=0.5 if hhid==19

/*
replace c25_5_8=25 if hhid==104
replace c25_5_8=25 if hhid==741
*/

// In this case, quantity bought  to adjust the total //
replace c25_5_1=18 if hhid==427

gen sellmorn_5= c25_5_3-c25_5_6 // difference between total sold qty and sold at reduced price qty//

// Verify if the chk variable is 0 in all cases, if not some adjustment is required //
gen chk= c25_5_1-sellmorn_5-c25_5_6-c25_5_7-c25_5_8-c25_5_9 
br hhid chk c25_5_1 sellmorn_5 c25_5_6 c25_5_7 c25_5_8 c25_5_9 c25_5_3 if mackerel==1

drop chk 

gen sellprice_diff_5= c25_5_4-c25_5_5 // to confirm that evening price is lower than morning price//
label variable sellprice_diff_5 "Difference between morning and evening selling price"

gen valsellmorn_5= sellmorn_5* c25_5_4 // selling value (valued at morning price) //
gen valselleven_5= c25_5_6* c25_5_5 // selling value at end of the day price //

label variable sellmorn_5 "Quantity of Mackerel sold yesterday (at morning price)"
label variable valsellmorn_5 "Value of Mackerel sold yesterday (at morning price)"
label variable valselleven_5 "Value of Mackerel sold yesterday at reduced price (at evening price)"

gen valstore_5= c25_5_7* c25_5_5
replace valstore_5 =0 if valstore_5 ==.
label variable valstore_5 "Value of Mackerel stored yesterday valued at reduced price (at evening price)"

gen valcons_5= c25_5_9* c25_5_5
replace valcons_5=0 if valcons_5==.
label variable valcons_5 "Value of Mackerel consumed yesterday valued at reduced price (at evening price)"

gen valthrow_5= c25_5_8* c25_5_5
replace valthrow_5 =0 if valthrow_5 ==.
label variable valthrow_5 "Value of Mackerel thown away yesterday valued at reduced price (at evening price)"

replace valsellmorn_5=0 if valsellmorn_5==.
replace valselleven_5=0 if valselleven_5==.

gen profit2_5= valsellmorn_5+valselleven_5+valstore_5-valbuy_5
label variable profit2_5 "Profits earned (including all uses & sources) in selling Mackerel"

order valbuy_5 valsellmorn_5 valselleven_5 sellprice_diff_5 /*
*/ valstore_5 valcons_5 valthrow_5 profit2_5, after(c25_5_9)

order sellmorn_5, after(c25_5_3)

// replace evening selling price to missing if the retailer did not make a sale in the evening //
replace c25_5_5=. if c25_5_6==0

****************************************************************
// Sardines YESTERDAY //
****************************************************************
gen sardine=1 if c25_6_1>0
replace sardine =. if c25_6_1==.
order sardine, before(c25_6_1)
label variable sardine "Bought and sold Sardine yesterday"

// assuming missing means no sale at reduced price or no stored or no thrown away qty//
replace c25_6_6=0 if c25_6_6==. & sardine==1 
replace c25_6_7=0 if c25_6_7==. & sardine==1
replace c25_6_8=0 if c25_6_8==. & sardine==1
replace c25_6_9=0 if c25_6_9==. & sardine==1

gen valbuy_6= c25_6_1* c25_6_2  // buying value //
label variable valbuy_6 "Value of Sardine bought yesterday"

//replace problematic observations (this part was done after chk and later moved up)//

// In this case, quantity thrown to adjust the total //
replace c25_6_8=1 if hhid==549
replace c25_6_8=4 if hhid==424

// In this case, quantity stored to adjust the total //
replace c25_6_7=5 if hhid==741

gen sellmorn_6= c25_6_3-c25_6_6 // difference between total sold qty and sold at reduced price qty//

// Verify if the chk variable is 0 in all cases, if not some adjustment is required //
gen chk= c25_6_1-sellmorn_6-c25_6_6-c25_6_7-c25_6_8-c25_6_9 
br hhid chk c25_6_1 sellmorn_6 c25_6_6 c25_6_7 c25_6_8 c25_6_9 c25_6_3 if sardine==1

drop chk 

gen sellprice_diff_6= c25_6_4-c25_6_5 // to confirm that evening price is lower than morning price//
label variable sellprice_diff_6 "Difference between morning and evening selling price"

gen valsellmorn_6= sellmorn_6* c25_6_4 // selling value (valued at morning price) //
gen valselleven_6= c25_6_6* c25_6_5 // selling value at end of the day price //

label variable sellmorn_6 "Quantity of Sardine sold yesterday (at morning price)"
label variable valsellmorn_6 "Value of Sardine sold yesterday (at morning price)"
label variable valselleven_6 "Value of Sardine sold yesterday at reduced price (at evening price)"

gen valstore_6= c25_6_7* c25_6_5
replace valstore_6 =0 if valstore_6 ==.
label variable valstore_6 "Value of Sardine stored yesterday valued at reduced price (at evening price)"

gen valcons_6= c25_6_9* c25_6_5
replace valcons_6=0 if valcons_6==.
label variable valcons_6 "Value of Sardine consumed yesterday valued at reduced price (at evening price)"

gen valthrow_6= c25_6_8* c25_6_5
replace valthrow_6 =0 if valthrow_6 ==.
label variable valthrow_6 "Value of Sardine thown away yesterday valued at reduced price (at evening price)"

replace valsellmorn_6=0 if valsellmorn_6==.
replace valselleven_6=0 if valselleven_6==.

gen profit2_6= valsellmorn_6+valselleven_6+valstore_6-valbuy_6
label variable profit2_6 "Profits earned (including all uses & sources) in selling Sardine"

order valbuy_6 valsellmorn_6 valselleven_6 sellprice_diff_6 /*
*/ valstore_6 valcons_6 valthrow_6 profit2_6, after(c25_6_9)

order sellmorn_6, after(c25_6_3)

// replace evening selling price to missing if the retailer did not make a sale in the evening //
replace c25_6_5=. if c25_6_6==0

******************************************************************************
******************************************************************************
// Total fish value (yesterday)//
******************************************************************************

forvalues i=1/7{
replace valbuy_`i'=0 if valbuy_`i'==.
}
forvalues i=1/7{
replace valsellmorn_`i'=0 if valsellmorn_`i'==.
}
forvalues i=1/7{
replace valselleven_`i'=0 if valselleven_`i'==.
}
forvalues i=1/7{
replace valstore_`i'=0 if valstore_`i'==.
}
forvalues i=1/7{
replace valcons_`i'=0 if valcons_`i'==.
}
forvalues i=1/7{
replace valthrow_`i'=0 if valthrow_`i'==.
}


gen buy_yest=valbuy_1 + valbuy_2 + valbuy_3 + valbuy_4 + valbuy_5 + valbuy_6 + valbuy_7
gen sellmorn_yest=valsellmorn_1 + valsellmorn_2 + valsellmorn_3 + valsellmorn_4 + valsellmorn_5 + valsellmorn_6 + valsellmorn_7
gen selleven_yest=valselleven_1 + valselleven_2 + valselleven_3 + valselleven_4 + valselleven_5 + valselleven_6 + valselleven_7
gen totalsold_yest= sellmorn_yest+ selleven_yest

gen store_yest=valstore_1 + valstore_2 + valstore_3 + valstore_4 + valstore_5 + valstore_6 + valstore_7
gen cons_yest=valcons_1 + valcons_2 + valcons_3 + valcons_4 + valcons_5 + valcons_6 + valcons_7
gen throw_yest=valthrow_1 + valthrow_2 + valthrow_3 + valthrow_4 + valthrow_5 + valthrow_6 + valthrow_7

gen profit_yest=sellmorn_yest+selleven_yest+store_yest-buy_yest
gen profit_yest2=sellmorn_yest+selleven_yest-buy_yest

label variable buy_yest "Value of total quantity of fish bought yesterday"
label variable sellmorn_yest "Value of total quantity of fish sold in the morning yesterday"
label variable selleven_yest "Value of total quantity of fish sold at reduced price yesterday"
label variable totalsold_yest "Value of all the fish sold yesterday"
label variable store_yest "Value of total quantity of fish stored yesterday"
label variable cons_yest "Value of total quantity of fish consumed yesterday"
label variable throw_yest "Value of total quantity of fish thrown away yesterday"
label variable profit_yest "Total profit made in fish retail yesterday (with store)"
label variable profit_yest2 "Total profit made in fish retail yesterday (without store)"

**generate new gross profit vars adding value consumed**

gen profit_yest3=sellmorn_yest+selleven_yest+store_yest+cons_yest-buy_yest
label variable profit_yest3 "Total profit made in fish retail yesterday (with store, consume)"

****************************************************************
// Operational costs //
****************************************************************

*****Low season costs ********
drop c38_2a // no observations//

replace c38_1a=0 if c38_1a==.
replace c38_3a=0 if c38_3a==.
replace c38_4a=0 if c38_4a==.
replace c38_5a=0 if c38_5a==.
replace c38_6a=0 if c38_6a==.
replace c38_7a=0 if c38_7a==.

gen exp_low= (c38_1a+ c38_3a + c38_4a + c38_5a + c38_6a + c38_7a)/30

gen netprofit_yest=profit_yest-exp_low

label variable exp_low "Total operational costs per day in the low season"
label variable netprofit_yest "Total profit less costs in fish retail yesterday"

**generate new daily and monthly net profit vars adding value consumed**

gen netprofit_yest2=profit_yest2-exp_low

gen netprofit_yest3=profit_yest3-exp_low
gen netprofit_month3=netprofit_yest3*MonthlyTradingFrequency

// label b12 //
label variable b12_1 "Reason-selling fish-no other option"
label variable b12_2 "Reason-selling fish-what I wanted to do"
label variable b12_3 "Reason-selling fish-easy to enter"
label variable b12_4 "Reason-selling fish-help fisherman (husband) sell"
label variable b12_5 "Reason-selling fish-family tradition"
label variable b12_6 "Reason-selling fish-knew others doing it"
label variable b12_7 "Reason-selling fish-earn income"

****************************************************************
// Regression //
****************************************************************

// Variables of interest //

******* Governates *******
gen gov_shrkya=1 if Governorate==1
replace gov_shrkya=0 if gov_shrkya==.
label variable gov_shrkya "Governate Shrkya"
label value gov_shrkya yesno

gen gov_kafr=1 if Governorate==4
replace gov_kafr=0 if gov_kafr==.
label variable gov_kafr "Governate Kafr-el Sheikh"
label value gov_kafr yesno

gen gov_pehara=1 if Governorate==5
replace gov_pehara =0 if gov_pehara ==.
label variable gov_pehara "Governate Pehara"
label value gov_pehara yesno

******* Age *******
gen age_retailer=age_1 if relation_1==1

gen age_spouse=age_2 if relation_2==2
replace age_spouse=age_3 if relation_3==2
replace age_spouse=age_4 if relation_4==2
replace age_spouse=age_5 if relation_5==2
replace age_spouse=age_6 if relation_6==2

******* Education *******
replace SpouseEducationYears=. if single==1

gen educ_diff= RetailerEducationYears - SpouseEducationYears
label variable educ_diff "difference in retailer and his/her spouse's education years"
order educ_diff, after(SpouseEducationYears)

******* a7 Type of house *******
gen house_apt=1 if a7==1
replace house_apt=0 if house_apt==.
label value house_apt yesno
label variable house_apt "If the house type is apartment"

******* a8 Do you have running water ******* 
gen runningwater=a8
replace runningwater = 0 if a8==2
label value runningwater yesno
label variable runningwater "Have access to running water"

******* a9 Number of rooms in the house *******
// reducing the number of categories // // can use a9 or the new variable //
gen rooms=0 if a9==1
replace rooms=0 if a9==2
replace rooms=1 if a9==3
replace rooms=1 if a9==4
label define room 0 "1-2 rooms" 1 "3 or more rooms"
label value rooms room
label variable rooms "Number of rooms in the house"

******* Infrastructure index *******
gen house=4 if a7==1
replace house=3 if a7==2 
replace house=2 if a7==3 
replace house=1 if a7==4

gen room=1 if a9==1
replace room=2 if a9==2 
replace room=3 if a9==3
replace room=4 if a9==4

gen hh_infrastructure=house+room+runningwater
label variable hh_infrastructure "HH infrastructure (incl. water access) index"

******* a10 asset index *******
gen assetindex= a10_1+a10_2+a10_3+a10_4+a10_5+a10_6+a10_7+a10_8+a10_9+a10_10+a10_11+a10_12+a10_13+a10_14
label variable assetindex "HH consumer durable asset index"

******* b11: Years of experience in fish retail *******
// b11 has 3 categories, since category 1 has only 4% of the cases, recoding //
// It is possible to use b11 or the new variable //
gen years_exp=0 if b11==1
replace years_exp=0 if b11==2
replace years_exp=1 if b11==3
label define exp 0 "Up to 3 years of experience" 1 "More than 3 years of experience"
label value years_exp exp
label variable years_exp "Years of experience in fish retail"

******* b12: Reasons to participate in fish retail *******
gen reason_income=1 if b12_7==7
replace reason_income=0 if reason_income==.
label value reason_income yesno
label variable reason_income "Motivation to sell fish-income earning" 

gen reason_noption=1 if b12_1==1
replace reason_noption=0 if reason_noption==.
label value reason_noption yesno
label variable reason_noption "Motivation to sell fish-nothing else to do" 

gen reason_easyentry=1 if b12_3==3
replace reason_easyentry=1 if b12_5==5
replace reason_easyentry=1 if b12_6==6
replace reason_easyentry=0 if reason_easyentry==.
label value reason_easyentry yesno
label variable reason_easyentry "Motivation to sell fish-recieved help from others/easy entry/family tradition"


// no variation in b14 (Is your work in fish retail  ? 1- year round ? 2- seasonal) //
drop b14*

*******  Number of days/week sell fish *******
gen days_low=1 if b15b_day==1
replace days_low =0 if b15b_day>1
label define days 0 "occasionally in a week" 1 "On daily basis"
label value days_low days
label variable days_low "How often do you sell fish during the week in low season"

gen days_peak=1 if b15a_day==1
replace days_peak =0 if b15a_day>1
label value days_peak days
label variable days_peak "How often do you sell fish during the week in peak season"

*******  Number of hours/day sell fish *******
// can be used an alternative to b19_1b //
gen hours_low=1 if b15b_hou==3
replace hours_low =0 if b15b_hou<3
label define hours 0 "1-7 hours" 1 "More than 7 hours"
label value hours_low hours
label variable hours_low "How many hours/day you spend in selling fish low season"

gen hours_peak=1 if b15a_hou==3
replace hours_peak =0 if b15a_hou<3
label value hours_peak hours
label variable hours_peak "How many hours/day you spend in selling fish peak season"

******* b16 anyone helps in selling fish? *******
gen help_sellfish=b16
replace help_sellfish=0 if b16==2
label value help_sellfish yesno
label variable help_sellfish "Does anyone in your household help you in selling fish"

******* who provides help *******
gen help_children=1 if b17_1==1
replace help_children=0 if help_children==.
label value help_children yesno
label variable help_children "If children helped with selling fish"

gen help_spouse=1 if b17_2==2
replace help_spouse=0 if help_spouse==.
label value help_spouse yesno
label variable help_spouse "If the spouse helped with selling fish"

******* b19_1b, b19_2b, b19_3b, b19_4b, b19_5b ******* 
// also the variables fishwork, hhwork, leisure can be used //
//Assuming no time spent on the activties like subsistence, wage, household work if the response is missing //
replace b19_2b=0 if b19_2b==.
replace b19_3b=0 if b19_3b==.
replace b19_4b=0 if b19_4b==.
replace b19_5b=0 if b19_5b==.

******* b20 how often do you face conflict between hhwork and fish selling *******
gen timeconflict_always=1 if b20==1
replace timeconflict_always=0 if timeconflict_always==.

gen timeconflict_often=1 if b20==2
replace timeconflict_often=0 if timeconflict_often==.

gen timeconflict_never=1 if b20==3
replace timeconflict_never=0 if timeconflict_never==.

gen timeconflict=1 if b20<3
replace timeconflict=0 if b20==3

******* b22 Do you work less than you would like to in selling fish due to household work *******
gen workless=1 if b22==1
replace workless=0 if workless==.

******* Time conflict and work less *******
// use interaction of above two variables //
gen time_conflict_lesswrk=1 if timeconflict==1 & workless==1
replace time_conflict_lesswrk=0 if time_conflict_lesswrk==.

******* c28: Do you negotiate about the price of fish you buy? *******
gen negotiate_buyprice=1 if c28<3
replace negotiate_buyprice=0 if negotiate_buyprice==.
label value negotiate_buyprice yesno

******* c31: How do you pay for the fish you buy *******
gen payforfish=c31
replace payforfish=0 if c31==2
label define payment 0 "Credit/delayed payment" 1 "Cash"
label value payforfish payment

******* c32: Source of credit *******
gen credit_seller=1 if c32_1==1
replace credit_seller=1 if c32_2==2
replace credit_seller=0 if credit_seller==.
label define creditseller 0 "Other source/no credit" 1 "Source of credit-Seller (trader,fisherman)"
label value credit_seller creditseller

******* c33: Preference *******
forvalues i=1/7{
replace c33_`i'=0 if c33_`i'==.
}

forvalues i=2/7{
replace c33_`i'=1 if c33_`i'>0
}

forvalues i=1/7{
label value c33_`i' yesno
}

label variable c33_1 "Do you prefer to sell Tilapia"
label variable c33_2 "Do you prefer to sell Catfish"
label variable c33_3 "Do you prefer to sell Mullet"
label variable c33_4 "Do you prefer to sell Carp"
label variable c33_5 "Do you prefer to sell Mackerel"
label variable c33_6 "Do you prefer to sell Sardine"
label variable c33_7 "Do you prefer to sell other type of fish"

*******c34: Do you have difficulties in buying the type, quality or quantity of fish you like? *******
gen buy_difficult=c34
replace buy_difficult=0 if buy_difficult==2
label value buy_difficult yesno

******* c36_1: do you buy from the same suppliers *******
gen buy_sameseller=c36_1
replace buy_sameseller=0 if buy_sameseller!=1
label define sameseller 1 "Always buy from the same seller" 0 "Sometimes or never buy from the same seller"
label value buy_sameseller sameseller

gen buy_sameseller1=c36_1
replace buy_sameseller1=0 if buy_sameseller1>2
label value buy_sameseller1 sameseller

******* c36_3: Is there a contract between you and the supplier //
// reorganizing the categories of verbal and written contract (only 3 cases) //
gen contract_seller=0 if c36_3==1
replace contract_seller=1 if c36_3==2
replace contract_seller=1 if c36_3==3
label value contract_seller yesno
label variable contract_seller "Is there a contract between you and the suppliers"

******* c36_5: do you pay a higher price when buy on credit ******* 
gen price_credit=c36_5
replace price_credit =0 if price_credit ==2
label value price_credit yesno

******* c36_7:Can you buy from another supplier while you owe credit to another one? *******

******* c36_8: Do you sell to the same buyers *******
gen buyer_same=1 if c36_8==1
replace buyer_same=0 if c36_8==2
replace buyer_same=0 if c36_8==3
label value buyer_same yesno
label variable buyer_same "Do you sell to the same buyers"

******* c36_10: Is there a contract between you and the buyers //
gen contract_buyer=0 if c36_10==1
replace contract_buyer=1 if c36_10==2
replace contract_buyer=1 if c36_10==3
label value contract_buyer yesno
label variable contract_buyer "Is there a contract between you and the buyers"

******* c39_2_1, c39_3_1, c39_4_1: storage crate, sun shade, ice box *******
// Changing the coding 0-No & 1-Yes //
gen scale= c39_1_1
replace scale=0 if scale==2

gen crate= c39_2_1
replace crate=0 if crate==2

gen shade= c39_3_1
replace shade=0 if shade==2

gen coldstorage= c39_4_1
replace coldstorage=0 if coldstorage==2

label value scale yesno
label value crate yesno
label value shade yesno
label value coldstorage yesno

******* c39 fixed capital *******
forvalues i=1/4{
replace c39_`i'_3=0 if c39_`i'_3==.
}

gen value_fixedcap= c39_1_3+ c39_2_3 + c39_3_3 + c39_4_3
label variable value_fixedcap "Value of all the items (scale,crate,shade,icebox) used for sellinf fish"

******* c40 uses of income from fish sales *******
forvalues i=1/9{
replace c40_`i'=0 if c40_`i'==.
}

forvalues i=2/9{
replace c40_`i'=1 if c40_`i'>0
}

// the variables of distance and cost of traveling (c43s) might be useful //
gen distance_low=d43a
replace distance_low=0 if distance_low==2
replace distance_low=0 if distance_low==3
replace distance_low=1 if distance_low==4
label variable distance_low "distance in min/hours from your house to the place you buy fish"

// the variables of distance and cost of traveling (c44s) might be useful //
gen distance_low1=d44a
replace distance_low1=0 if distance_low1==2
replace distance_low1=0 if distance_low1==3
replace distance_low1=1 if distance_low1==4
label variable distance_low1 "distance in min/hours from the place you buy fish to the selling place"

// the variables of distance and cost of traveling (c45s) might be useful //
gen distance_low2=d45a
replace distance_low2=0 if distance_low2==2
replace distance_low2=0 if distance_low2==3
replace distance_low2=1 if distance_low2==4
label variable distance_low2 "distance in min/hours from the selling place to home"

// fish storage during the day //
gen fishstorage_ice=d47
replace fishstorage_ice=0 if (fishstorage_ice==1 | fishstorage_ice==3 | fishstorage_ice==4)
replace fishstorage_ice=1 if fishstorage_ice==2

gen fishstorage_live=d47
replace fishstorage_live =0 if (fishstorage_live ==2 | fishstorage_live ==3 | fishstorage_live ==4)
replace fishstorage_live=1 if fishstorage_live==2

gen fishstorage_other=d47
replace fishstorage_other =0 if (fishstorage_other ==1 | fishstorage_other ==2 )
replace fishstorage_other =1 if (fishstorage_other ==3 | fishstorage_other ==4 )

// replace other (1 observation) to storage in fridge //
replace d49=1 if d49==5

******* d52: where do you sell fish ********
gen sellingplace=1 if d51==1
replace sellingplace =1 if d51==2
replace sellingplace =0 if d51>=3
label define sellingplace 0 "on the street" 1 "in the market place"
label value sellingplace sellingplace

******* d54_1: does your selling place has a sun shade ********
gen sell_shade=d54_1
replace sell_shade =0 if sell_shade ==.

******* d55_1: do you display your fish in wooden box ********
gen sell_wooden=d55_1
replace sell_wooden =0 if sell_wooden ==.

******* d55_2: do you display your fish in metal crates ********
gen sell_metal=d55_2
replace sell_metal =0 if sell_metal ==.

******* d55_3: do you display your fish in plastic crates ********
gen sell_plastic=d55_3
replace sell_plastic =0 if sell_plastic ==.

******* d55_4: do you display your fish in othe ********
gen sell_other=d55_4
replace sell_other =0 if sell_other ==.

****** d59: Problems ********
gen problem_lowdemand=d59_1
replace problem_lowdemand=0 if problem_lowdemand==.

gen problem_credit=d59_2
replace problem_credit=0 if problem_credit==.

gen problem_supply=d59_3
replace problem_supply=0 if problem_supply==.

gen problem_sellingplace=d59_4
replace problem_sellingplace=0 if problem_sellingplace==.

gen problem_license=d59_5
replace problem_license=0 if problem_license==.

gen problem_harrasmentppl=d59_7
replace problem_harrasmentppl=0 if problem_harrasmentppl==.

gen problem_harrasmentpolice=d59_8
replace problem_harrasmentpolice =0 if problem_harrasmentpolice ==.

gen problem_ice=d59_10
replace problem_ice=0 if problem_ice==.

gen problem_competition=d59_12
replace problem_competition=0 if problem_competition==.

gen problem_accessmkt=d59_13
replace problem_accessmkt=0 if problem_accessmkt==.

gen problem_mobility=d59_15
replace problem_mobility=0 if problem_mobility==.

gen problem_time=d59_16
replace problem_time=0 if problem_time==.

label value problem_lowdemand yesno
label value problem_credit yesno
label value problem_supply yesno
label value problem_sellingplace yesno
label value problem_license yesno
label value problem_harrasmentppl yesno
label value problem_harrasmentpolice yesno
label value problem_ice yesno
label value problem_competition yesno
label value problem_accessmkt yesno
label value problem_mobility yesno
label value problem_time yesno

******* e60: does your work had any effect on your health ******* 
replace e60=0 if e60==2
replace e60=0 if e60==3
label value e60 yesno

***** e62: Gender norm index ******* 
// giving weights //

forvalue i=1/10{
replace e62_`i'=0 if e62_`i'==3  // disagree lowest weight //
replace e62_`i'=1 if e62_`i'==2   // somewhat medium weight //
replace e62_`i'=2 if e62_`i'==1   // agree highes wieght //
}

// for negatives //
forvalue i=4/6{
replace e62_`i'=3 if e62_`i'==0  // change disagree //
replace e62_`i'=0 if e62_`i'==2  // reduce the agree weight to 0 //
replace e62_`i'=2 if e62_`i'==3  //  raise the wight of disagree to 2 //
}

replace e62_9=3 if e62_9==0  // change disagree //
replace e62_9=0 if e62_9==2  // reduce the agree weight to 0 //
replace e62_9=2 if e62_9==3  //  raise the wight of disagree to 2 //

gen gendernorm=e62_1+ e62_2+ e62_3+ e62_4+ e62_5+ e62_6+ e62_7+ e62_8+ e62_9+ e62_10
label variable gendernorm "Gender Norm index"

// number of species sold //

replace catfish =0 if catfish==.
replace mullet = 0 if mullet==.
replace carp=0 if carp==.
replace mackerel=0 if mackerel==.
replace sardine=0 if sardine==.
replace otherfish=0 if otherfish==.

gen species=tilapia+ catfish+ mullet+ carp+ mackerel+ sardine+ otherfish
label variable species "Number of species sold"

******* Interaction terms ******* 
gen helpgend= hhelp1*gend_1
gen hhtaskgend=gend_1 * b19_4b
gen leisuregend=gend_1 * b19_5b
gen fishworkgend=gend_1 * b19_1b

gen hhworkgend=gend_1 * hhwork
gen leistimegend=gend_1 * leisure
gen fishgend=gend_1 * fishwork
gen healthgend=e60*gend_1

// decision making (only for couple households) //
gen decision_ownincome=1 if e63a3==1
replace decision_ownincome=0 if e63a3==2
label define decision 0 "Spouse" 1 "Self"
label value decision_ownincome decision
label variable decision_ownincome "Whose opinion prevails in the decision to use your earnings"

gen decision_hhincome=1 if e63b3==1
replace decision_hhincome =0 if e63b3==2
label value decision_hhincome decision
label variable decision_hhincome "Whose opinion prevails in the decision to use household income"

gen decision_purchase=1 if e63c3==1
replace decision_purchase =0 if e63c3==2
label value decision_purchase decision
label variable decision_purchase "Whose opinion prevails in the decision to make large purchases"

gen kids=0 if child05==0
replace kids=1 if child05>0
label value kids yesno
label variable kids "Do you have kids under the age of 5 years?"

gen kidgend= kids*gend_1


// normalizations and logarithms //

gen lnexp= ln(exp_low+1) // add 1 to take care of observations that are zero //

egen min_profit=min(profit_yest)
egen max_profit=max(profit_yest)
gen norm_profit= (profit_yest-min_profit)/(max_profit-min_profit)
label variable norm_profit "Normalized profit"

egen min_profit3=min(profit_yest3)
egen max_profit3=max(profit_yest3)
gen norm_profit3= (profit_yest3-min_profit3)/(max_profit3-min_profit3)
label variable norm_profit3 "Normalized profit 3"

gen lnconsume=ln(cons_yest+1)
gen lnthrow=ln(throw_yest+1)
gen lnstore=ln(store_yest+1)
gen lnsale=ln(totalsold_yest)

// education /human capital //
gen educ_retailer = 0 if educ_1 ==1
replace educ_retailer=1 if educ_1==2 | educ_1==3 | educ_1==4
replace educ_retailer=2 if educ_1>4

gen literacy = 0 if educ_1 ==1
replace literacy=1 if educ_1>1


reg norm_profit3 gend_1 single years_exp i.educ_retailer age_1 buy_sameseller buyer_same  species MonthlyTradingFrequency distance_low2 lnexp gov_shrkya gov_kafr  hhsize assetindex  hhwork fishwork hhworkgend hhelp1 helpgend i.decision_ownincome, robust

reg lnsale gend_1 single years_exp i.educ_retailer age_1 buy_sameseller buyer_same  species MonthlyTradingFrequency distance_low2 lnexp gov_shrkya gov_kafr  hhsize assetindex  hhwork fishwork hhworkgend hhelp1 helpgend i.decision_ownincome, robust

save "/Users/dikshaarora/Documents/research_docs/egypt paper/data analysis/data/new_2019/final.dta", replace
