# Supplementary material for: Gender-based market constraints to informal fish retailing: Evidence from analysis of variance and linear regression
Source: PLoS One. 2020 Mar 31;15(3):e0229286. doi: 10.1371/journal.pone.0229286 (PMC7108715; doi:10.1371/journal.pone.0229286)
Supplement: S3 Syntax — (DO) [file pone.0229286.s003.do]

ttest age_retailer, by (gend_1) 
ttest age_retailer, by (gend_1), if gov_shrkya==1
ttest age_retailer, by (gend_1), if gov_kafr==1
ttest age_retailer, by (gend_1), if gov_pehara==1

ttest age_spouse, by (gend_1) 
ttest age_spouse, by (gend_1), if gov_shrkya==1
ttest age_spouse, by (gend_1), if gov_kafr==1
ttest age_spouse, by (gend_1), if gov_pehara==1

ttest hhsize, by (gend_1) 
ttest hhsize, by (gend_1), if gov_shrkya==1
ttest hhsize, by (gend_1), if gov_kafr==1
ttest hhsize, by (gend_1), if gov_pehara==1

ttest single, by (gend_1)
ttest single, by (gend_1), if gov_shrkya==1
ttest single, by (gend_1), if gov_kafr==1
ttest single, by (gend_1), if gov_pehara==1 

ttest Married, by (gend_1)
ttest Married, by (gend_1), if gov_shrkya==1
ttest Married, by (gend_1), if gov_kafr==1
ttest Married, by (gend_1), if gov_pehara==1 

gen edu_spouse=educ_2 if relation_2==2
replace edu_spouse=educ_3 if relation_3==2
replace edu_spouse=educ_4 if relation_4==2
replace edu_spouse=educ_5 if relation_5==2
replace edu_spouse=educ_6 if relation_6==2

ttest edu_spouse, by(gend_2)
ttest edu_spouse, by (gend_2), if gov_shrkya==1
ttest edu_spouse, by (gend_2), if gov_kafr==1
ttest edu_spouse, by (gend_2), if gov_pehara==1 

ttest RetailerEducationYears, by(gend_1)
ttest RetailerEducationYears, by (gend_1), if gov_shrkya==1
ttest RetailerEducationYears, by (gend_1), if gov_kafr==1
ttest RetailerEducationYears, by (gend_1), if gov_pehara==1 

ttest hh_infrastructure, by (gend_1)
ttest hh_infrastructure, by (gend_1), if gov_shrkya==1
ttest hh_infrastructure, by (gend_1), if gov_kafr==1
ttest hh_infrastructure, by (gend_1), if gov_pehara==1 

ttest assetindex, by (gend_1)
ttest assetindex, by (gend_1), if gov_shrkya==1
ttest assetindex, by (gend_1), if gov_kafr==1
ttest assetindex, by (gend_1), if gov_pehara==1 


*******new table on retailing operations and marketplace*******

replace TilapiaVendor = 0 if TilapiaVendor == . 

*check homogeneity of variance bartlett's f-score >/<2?*

oneway TilapiaVendor gend_1, bonferroni, if gov_shrkya==1

*ttest or robvar? see levene's statistic for sharkhia subsample variance (W0)*

robvar TilapiaVendor, by (gend_1), if gov_shrkya==1
ttest TilapiaVendor, by (gend_1), if gov_shrkya==1

ttest TilapiaVendor, by(gend_1)
ttest TilapiaVendor, by (gend_1), if gov_shrkya==1
ttest TilapiaVendor, by (gend_1), if gov_kafr==1
ttest TilapiaVendor, by (gend_1), if gov_pehara==1 

replace CatfishVendor = 0 if CatfishVendor == . 

ttest CatfishVendor, by(gend_1)
ttest CatfishVendor, by (gend_1), if gov_shrkya==1
ttest CatfishVendor, by (gend_1), if gov_kafr==1
ttest CatfishVendor, by (gend_1), if gov_pehara==1 

replace MulletVendor = 0 if MulletVendor == . 

ttest MulletVendor, by(gend_1)
ttest MulletVendor, by (gend_1), if gov_shrkya==1
ttest MulletVendor, by (gend_1), if gov_kafr==1
ttest MulletVendor, by (gend_1), if gov_pehara==1 

replace CarpVendor = 0 if CarpVendor == . 

ttest CarpVendor, by(gend_1)
ttest CarpVendor, by (gend_1), if gov_shrkya==1
ttest CarpVendor, by (gend_1), if gov_kafr==1
ttest CarpVendor, by (gend_1), if gov_pehara==1 

replace MackerelVendor = 0 if MackerelVendor == . 

ttest MackerelVendor, by(gend_1)
ttest MackerelVendor, by (gend_1), if gov_shrkya==1
ttest MackerelVendor, by (gend_1), if gov_kafr==1
ttest MackerelVendor, by (gend_1), if gov_pehara==1 

replace SardinesVendor = 0 if SardinesVendor == . 

ttest SardinesVendor, by(gend_1)
ttest SardinesVendor, by (gend_1), if gov_shrkya==1
ttest SardinesVendor, by (gend_1), if gov_kafr==1
ttest SardinesVendor, by (gend_1), if gov_pehara==1

replace OtherVendor = 0 if OtherVendor == . 

ttest OtherVendor, by(gend_1)
ttest OtherVendor, by (gend_1), if gov_shrkya==1
ttest OtherVendor, by (gend_1), if gov_kafr==1
ttest OtherVendor, by (gend_1), if gov_pehara==1

replace AllOtherVendor = 0 if AllOtherVendor == . 

ttest AllOtherVendor, by(gend_1)
ttest AllOtherVendor, by (gend_1), if gov_shrkya==1
ttest AllOtherVendor, by (gend_1), if gov_kafr==1
ttest AllOtherVendor, by (gend_1), if gov_pehara==1

gen no_species_sold=TilapiaVendor + CatfishVendor + MulletVendor + CarpVendor + MackerelVendor + SardinesVendor + OtherVendor

ttest no_species_sold, by(gend_1)
ttest no_species_sold, by (gend_1), if gov_shrkya==1
ttest no_species_sold, by (gend_1), if gov_kafr==1
ttest no_species_sold, by (gend_1), if gov_pehara==1

ttest species, by(gend_1)
ttest species, by (gend_1), if gov_shrkya==1
ttest species, by (gend_1), if gov_kafr==1
ttest species, by (gend_1), if gov_pehara==1

robvar species, by(gend_1)
robvar species, by (gend_1), if gov_shrkya==1
robvar species, by (gend_1), if gov_kafr==1
robvar species, by (gend_1), if gov_pehara==1

replace Tilapia_VolumeSold = 0 if Tilapia_VolumeSold == . 

ttest Tilapia_VolumeSold, by(gend_1)
ttest Tilapia_VolumeSold, by (gend_1), if gov_shrkya==1
ttest Tilapia_VolumeSold, by (gend_1), if gov_kafr==1
ttest Tilapia_VolumeSold, by (gend_1), if gov_pehara==1

*robvar Tilapia_VolumeSold, by(gend_1)
*robvar Tilapia_VolumeSold, by (gend_1), if gov_shrkya==1
*robvar Tilapia_VolumeSold, by (gend_1), if gov_kafr==1
*robvar Tilapia_VolumeSold, by (gend_1), if gov_pehara==1

replace Catfish_VolumeSold = 0 if Catfish_VolumeSold == . 

ttest Catfish_VolumeSold, by(gend_1)
ttest Catfish_VolumeSold, by (gend_1), if gov_shrkya==1
ttest Catfish_VolumeSold, by (gend_1), if gov_kafr==1
ttest Catfish_VolumeSold, by (gend_1), if gov_pehara==1

replace Mullet_VolumeSold = 0 if Mullet_VolumeSold == . 

ttest Mullet_VolumeSold, by(gend_1)
ttest Mullet_VolumeSold, by (gend_1), if gov_shrkya==1
ttest Mullet_VolumeSold, by (gend_1), if gov_kafr==1
ttest Mullet_VolumeSold, by (gend_1), if gov_pehara==1

replace Carp_VolumeSold = 0 if Carp_VolumeSold == . 

ttest Carp_VolumeSold, by(gend_1)
ttest Carp_VolumeSold, by (gend_1), if gov_shrkya==1
ttest Carp_VolumeSold, by (gend_1), if gov_kafr==1
ttest Carp_VolumeSold, by (gend_1), if gov_pehara==1

replace Mackerel_VolumeSold = 0 if Mackerel_VolumeSold == .

ttest Mackerel_VolumeSold, by(gend_1)
ttest Mackerel_VolumeSold, by (gend_1), if gov_shrkya==1
ttest Mackerel_VolumeSold, by (gend_1), if gov_kafr==1
ttest Mackerel_VolumeSold, by (gend_1), if gov_pehara==1

replace Sardines_VolumeSold = 0 if Sardines_VolumeSold == .

ttest Sardines_VolumeSold, by(gend_1)
ttest Sardines_VolumeSold, by (gend_1), if gov_shrkya==1
ttest Sardines_VolumeSold, by (gend_1), if gov_kafr==1
ttest Sardines_VolumeSold, by (gend_1), if gov_pehara==1

robvar Sardines_VolumeSold, by(gend_1)
robvar Sardines_VolumeSold, by (gend_1), if gov_shrkya==1
robvar Sardines_VolumeSold, by (gend_1), if gov_kafr==1
robvar Sardines_VolumeSold, by (gend_1), if gov_pehara==1  

replace Other_VolumeSold = 0 if Other_VolumeSold == .

ttest Other_VolumeSold, by(gend_1)
ttest Other_VolumeSold, by (gend_1), if gov_shrkya==1
ttest Other_VolumeSold, by (gend_1), if gov_kafr==1
ttest Other_VolumeSold, by (gend_1), if gov_pehara==1

gen allother_volume_sold_yest=Carp_VolumeSold + Mackerel_VolumeSold + Sardines_VolumeSold + Other_VolumeSold
gen total_volume_sold_yest=Tilapia_VolumeSold + Catfish_VolumeSold + Mullet_VolumeSold + Carp_VolumeSold + Mackerel_VolumeSold + Sardines_VolumeSold + Other_VolumeSold

ttest total_volume_sold_yest, by(gend_1)
ttest total_volume_sold_yest, by (gend_1), if gov_shrkya==1
ttest total_volume_sold_yest, by (gend_1), if gov_kafr==1
ttest total_volume_sold_yest, by (gend_1), if gov_pehara==1

ttest allother_volume_sold_yest, by(gend_1)
ttest allother_volume_sold_yest, by (gend_1), if gov_shrkya==1
ttest allother_volume_sold_yest, by (gend_1), if gov_kafr==1
ttest allother_volume_sold_yest, by (gend_1), if gov_pehara==1

ttest totalsold_yest, by(gend_1)
ttest totalsold_yest, by (gend_1), if gov_shrkya==1
ttest totalsold_yest, by (gend_1), if gov_kafr==1
ttest totalsold_yest, by (gend_1), if gov_pehara==1

ttest exp_low, by(gend_1)
ttest exp_low, by (gend_1), if gov_shrkya==1
ttest exp_low, by (gend_1), if gov_kafr==1
ttest exp_low, by (gend_1), if gov_pehara==1


*?do we move the two above vars on value and operation costs to table 4?*


**table 3 on retailing conditions***

ttest years_exp, by(gend_1)
ttest years_exp, by (gend_1), if gov_shrkya==1
ttest years_exp, by (gend_1), if gov_kafr==1
ttest years_exp, by (gend_1), if gov_pehara==1

ttest reason_noption, by(gend_1)
ttest reason_noption, by (gend_1), if gov_shrkya==1
ttest reason_noption, by (gend_1), if gov_kafr==1
ttest reason_noption, by (gend_1), if gov_pehara==1

ttest reason_income, by(gend_1)
ttest reason_income, by (gend_1), if gov_shrkya==1
ttest reason_income, by (gend_1), if gov_kafr==1
ttest reason_income, by (gend_1), if gov_pehara==1

ttest reason_easyentry, by(gend_1)
ttest reason_easyentry, by (gend_1), if gov_shrkya==1
ttest reason_easyentry, by (gend_1), if gov_kafr==1
ttest reason_easyentry, by (gend_1), if gov_pehara==1

ttest days_low, by(gend_1)
ttest days_low, by (gend_1), if gov_shrkya==1
ttest days_low, by (gend_1), if gov_kafr==1
ttest days_low, by (gend_1), if gov_pehara==1

ttest hours_low, by(gend_1)
ttest hours_low, by (gend_1), if gov_shrkya==1
ttest hours_low, by (gend_1), if gov_kafr==1
ttest hours_low, by (gend_1), if gov_pehara==1

ttest fishwork, by(gend_1)
ttest fishwork, by (gend_1), if gov_shrkya==1
ttest fishwork, by (gend_1), if gov_kafr==1
ttest fishwork, by (gend_1), if gov_pehara==1

ttest hhwork, by(gend_1)
ttest hhwork, by (gend_1), if gov_shrkya==1
ttest hhwork, by (gend_1), if gov_kafr==1
ttest hhwork, by (gend_1), if gov_pehara==1

**new time vars using upper bound**

gen fishwork2=3 if b19_1b==1
replace fishwork2=7 if b19_1b==2
replace fishwork2=10 if b19_1b==3

gen hhwork2=3 if b19_4b==1
replace hhwork2=7 if b19_4b==2
replace hhwork2=10 if b19_4b==3

gen leisure2=3 if b19_5b==1
replace leisure2=7 if b19_5b==2
replace leisure2=10 if b19_5b==3

ttest hhwork2, by(gend_1)
ttest hhwork2, by (gend_1), if gov_shrkya==1
ttest hhwork2, by (gend_1), if gov_kafr==1
ttest hhwork2, by (gend_1), if gov_pehara==1

ttest fishwork2, by(gend_1)
ttest fishwork2, by (gend_1), if gov_shrkya==1
ttest fishwork2, by (gend_1), if gov_kafr==1
ttest fishwork2, by (gend_1), if gov_pehara==1

ttest leisure2, by(gend_1)
ttest leisure2, by (gend_1), if gov_shrkya==1
ttest leisure2, by (gend_1), if gov_kafr==1
ttest leisure2, by (gend_1), if gov_pehara==1

gen fishgend2=gend_1 * fishwork2
gen hhworkgend2=gend_1 * hhwork2

ttest MonthlyTradingFrequency, by (gend_1)
ttest MonthlyTradingFrequency, by (gend_1), if gov_shrkya==1
ttest MonthlyTradingFrequency, by (gend_1), if gov_kafr==1
ttest MonthlyTradingFrequency, by (gend_1), if gov_pehara==1

ttest MonthlyTradingFrequency, by (gend_1) level (95) unequal welch
ttest MonthlyTradingFrequency, by (gend_1) level (95) unequal welch, if gov_shrkya==1
ttest MonthlyTradingFrequency, by (gend_1) level (95) unequal welch, if gov_kafr==1
ttest MonthlyTradingFrequency, by (gend_1) level (95) unequal welch, if gov_pehara==1

ttest hhelp1, by (gend_1)
ttest hhelp1, by (gend_1), if gov_shrkya==1
ttest hhelp1, by (gend_1), if gov_kafr==1
ttest hhelp1, by (gend_1), if gov_pehara==1

ttest help_sellfish, by(gend_1)
ttest help_sellfish, by (gend_1), if gov_shrkya==1
ttest help_sellfish, by (gend_1), if gov_kafr==1
ttest help_sellfish, by (gend_1), if gov_pehara==1

ttest help_children, by(gend_1)
ttest help_children, by (gend_1), if gov_shrkya==1
ttest help_children, by (gend_1), if gov_kafr==1
ttest help_children, by (gend_1), if gov_pehara==1

ttest help_spouse, by(gend_1)
ttest help_spouse, by (gend_1), if gov_shrkya==1
ttest help_spouse, by (gend_1), if gov_kafr==1
ttest help_spouse, by (gend_1), if gov_pehara==1

ttest time_conflict_lesswrk, by(gend_1)
ttest time_conflict_lesswrk, by (gend_1), if gov_shrkya==1
ttest time_conflict_lesswrk, by (gend_1), if gov_kafr==1
ttest time_conflict_lesswrk, by (gend_1), if gov_pehara==1

ttest timeconflict, by(gend_1)
ttest timeconflict, by (gend_1), if gov_shrkya==1
ttest timeconflict, by (gend_1), if gov_kafr==1
ttest timeconflict, by (gend_1), if gov_pehara==1

ttest time_conflict_lesswrk, by(gend_1)
ttest time_conflict_lesswrk, by (gend_1), if gov_shrkya==1
ttest time_conflict_lesswrk, by (gend_1), if gov_kafr==1
ttest time_conflict_lesswrk, by (gend_1), if gov_pehara==1

**new var for retailers using credit (1) or retailers using cash (0)* 

gen payforfish_credit=c31
replace payforfish_credit=1 if c31==2
replace payforfish_credit=1 if c31==3
replace payforfish_credit=0 if c31==1
label define creditpayment 1 "Credit payment" 0 "money"
label value payforfish credit payment

ttest payforfish_credit, by(gend_1)
ttest payforfish_credit, by (gend_1), if gov_shrkya==1
ttest payforfish_credit, by (gend_1), if gov_kafr==1
ttest payforfish_credit, by (gend_1), if gov_pehara==1

**new var for retailers using cah (1)*

gen payforfish_cash=c31
replace payforfish_cash=1 if c31==1
replace payforfish_cash=0 if c31==2
replace payforfish_cash=0 if c31==3
label define cashpayment 1 "money" 0 "credit"

replace price_credit = . if price_credit ==99

ttest payforfish_cash, by(gend_1)
ttest payforfish_cash, by (gend_1), if gov_shrkya==1
ttest payforfish_cash, by (gend_1), if gov_kafr==1
ttest payforfish_cash, by (gend_1), if gov_pehara==1

ttest price_credit, by(gend_1)
ttest price_credit, by (gend_1), if gov_shrkya==1
ttest price_credit, by (gend_1), if gov_kafr==1
ttest price_credit, by (gend_1), if gov_pehara==1

ttest payforfish, by(gend_1)
ttest payforfish, by (gend_1), if gov_shrkya==1
ttest payforfish, by (gend_1), if gov_kafr==1
ttest payforfish, by (gend_1), if gov_pehara==1

ttest credit_seller, by(gend_1)
ttest credit_seller, by (gend_1), if gov_shrkya==1
ttest credit_seller, by (gend_1), if gov_kafr==1
ttest credit_seller, by (gend_1), if gov_pehara==1

ttest contract_seller, by(gend_1)
ttest contract_seller, by (gend_1), if gov_shrkya==1
ttest contract_seller, by (gend_1), if gov_kafr==1
ttest contract_seller, by (gend_1), if gov_pehara==1

gen credit_loan_days=1 if c36_6==1
replace credit_loan_days=5 if c36_6==2
replace credit_loan_days=6 if c36_6==3
replace credit_loan_days=. if c36_6==99

ttest credit_loan_days, by(gend_1)
ttest credit_loan_days, by (gend_1), if gov_shrkya==1
ttest credit_loan_days, by (gend_1), if gov_kafr==1
ttest credit_loan_days, by (gend_1), if gov_pehara==1

robvar credit_loan_days, by (Governorate)

******* c32: Source of credit *******
gen credit_supplier=1 if c32_1==1
replace credit_supplier=0 if credit_supplier==.

gen credit_fisher=1 if c32_2==2
replace credit_fisher=0 if credit_fisher==.

gen credit_family=1 if c32_5==5
replace credit_family=0 if credit_family==.

gen credit_seller1=credit_supplier | credit_fisher |  credit_family
replace credit_seller1=0 if credit_seller1==.

ttest credit_supplier, by(gend_1)
ttest credit_fisher, by(gend_1)
ttest credit_family, by(gend_1)

ttest credit_seller1, by(gend_1)
ttest credit_seller1, by (gend_1), if gov_shrkya==1
ttest credit_seller1, by (gend_1), if gov_kafr==1
ttest credit_seller1, by (gend_1), if gov_pehara==1

robvar contract_seller, by (Governorate)

ttest buy_difficult, by(gend_1)
ttest buy_difficult, by (gend_1), if gov_shrkya==1
ttest buy_difficult, by (gend_1), if gov_kafr==1
ttest buy_difficult, by (gend_1), if gov_pehara==1

ttest contract_buyer, by(gend_1)
ttest contract_buyer, by (gend_1), if gov_shrkya==1
ttest contract_buyer, by (gend_1), if gov_kafr==1
ttest contract_buyer, by (gend_1), if gov_pehara==1


ttest scale, by(gend_1)
ttest scale, by (gend_1), if gov_shrkya==1
ttest scale, by (gend_1), if gov_kafr==1
ttest scale, by (gend_1), if gov_pehara==1

ttest crate, by(gend_1)
ttest crate, by (gend_1), if gov_shrkya==1
ttest crate, by (gend_1), if gov_kafr==1
ttest crate, by (gend_1), if gov_pehara==1

ttest shade, by(gend_1)
ttest shade, by (gend_1), if gov_shrkya==1
ttest shade, by (gend_1), if gov_kafr==1
ttest shade, by (gend_1), if gov_pehara==1

ttest coldstorage, by(gend_1)
ttest coldstorage, by (gend_1), if gov_shrkya==1
ttest coldstorage, by (gend_1), if gov_kafr==1
ttest coldstorage, by (gend_1), if gov_pehara==1

ttest fishstorage_ice, by(gend_1)
ttest fishstorage_ice, by (gend_1), if gov_shrkya==1
ttest fishstorage_ice, by (gend_1), if gov_kafr==1
ttest fishstorage_ice, by (gend_1), if gov_pehara==1

*new vars for long distance/time travelling to supplier and retail place*
*no responses foudn for more than three hours?*
*time travelling to supplier*

gen distance_high=d43a
replace distance_high=0 if distance_high==1
replace distance_high=0 if distance_high==4
replace distance_high=1 if distance_high==2
replace distance_high=1 if distance_high==3
label variable distance_high "more than one hour to supplier"

*time travelling from supplier to retail marketplace*
gen distance_high2=d45a
replace distance_high2=0 if distance_high2==1
replace distance_high2=0 if distance_high2==4
replace distance_high2=1 if distance_high2==2
replace distance_high2=1 if distance_high2==3
label variable distance_high2 "more than one hour from supplier to retail place"

ttest distance_high, by(gend_1)
ttest distance_high, by (gend_1), if gov_shrkya==1
ttest distance_high, by (gend_1), if gov_kafr==1
ttest distance_high, by (gend_1), if gov_pehara==1

ttest distance_high2, by(gend_1)
ttest distance_high2, by (gend_1), if gov_shrkya==1
ttest distance_high2, by (gend_1), if gov_kafr==1
ttest distance_high2, by (gend_1), if gov_pehara==1

ttest sellingplace, by(gend_1)
ttest sellingplace, by (gend_1), if gov_shrkya==1
ttest sellingplace, by (gend_1), if gov_kafr==1
ttest sellingplace, by (gend_1), if gov_pehara==1

gen sellingplace_street=1 if d51>=3
replace sellingplace_street=0 if d51<=2 | d51==.

gen sellingplace2_insidemarket=1 if d51==1 | d51==.
gen sellingplace2_streetoutsidemkt=1 if d51==3 | d51==2
gen sellingplace2_doorstep=1 if d51==5

ttest sellingplace_street, by(gend_1)
ttest sellingplace_street, by (gend_1), if gov_shrkya==1
ttest sellingplace_street, by (gend_1), if gov_kafr==1
ttest sellingplace_street, by (gend_1), if gov_pehara==1

ttest sellingplace2_insidemarket, by(gend_1)
ttest sellingplace2_insidemarket, by (gend_1), if gov_shrkya==1
ttest sellingplace2_insidemarket, by (gend_1), if gov_kafr==1
ttest sellingplace2_insidemarket, by (gend_1), if gov_pehara==1
replace sellingplace2_insidemarket=0 if sellingplace2_insidemarket==.

ttest sellingplace2_streetoutsidemkt, by(gend_1)
ttest sellingplace2_streetoutsidemkt, by (gend_1), if gov_shrkya==1
ttest sellingplace2_streetoutsidemkt, by (gend_1), if gov_kafr==1
ttest sellingplace2_streetoutsidemkt, by (gend_1), if gov_pehara==1
replace sellingplace2_streetoutsidemkt=0 if sellingplace2_streetoutsidemkt==.

ttest sellingplace2_doorstep, by(gend_1)
ttest sellingplace2_doorstep, by (gend_1), if gov_shrkya==1
ttest sellingplace2_doorstep, by (gend_1), if gov_kafr==1
ttest sellingplace2_doorstep, by (gend_1), if gov_pehara==1
replace sellingplace2_doorstep=0 if sellingplace2_doorstep==.

ttest problem_harrasmentpolice, by(gend_1)
ttest problem_harrasmentpolice, by (gend_1), if gov_shrkya==1
ttest problem_harrasmentpolice, by (gend_1), if gov_kafr==1
ttest problem_harrasmentpolice, by (gend_1), if gov_pehara==1

ttest problem_harrasmentppl, by(gend_1)
ttest problem_harrasmentppl, by (gend_1), if gov_shrkya==1
ttest problem_harrasmentppl, by (gend_1), if gov_kafr==1
ttest problem_harrasmentppl, by (gend_1), if gov_pehara==1

ttest problem_mobility, by(gend_1)
ttest problem_mobility, by (gend_1), if gov_shrkya==1
ttest problem_mobility, by (gend_1), if gov_kafr==1
ttest problem_mobility, by (gend_1), if gov_pehara==1

***Table 4: trade profits and loss****

gen total_volume_sold_reduced_price=c25_1_6 + c25_2_6 + c25_3_6 + c25_4_6 + c25_5_6 + c25_6_6 + c25_7_6
gen share_sold_reducedprice=(total_volume_sold_reduced_price/total_volume_sold_yest)*100

gen total_volume_consumed=c25_1_9 + c25_2_9 + c25_3_9 + c25_4_9 + c25_5_9 + c25_6_9 + c25_7_9
gen share_consumed=(total_volume_consumed/total_volume_sold_yest)*100

ttest total_volume_sold_reduced_price, by(gend_1)
ttest total_volume_sold_reduced_price, by (gend_1), if gov_shrkya==1
ttest total_volume_sold_reduced_price, by (gend_1), if gov_kafr==1
ttest total_volume_sold_reduced_price, by (gend_1), if gov_pehara==1

ttest share_sold_reducedprice, by(gend_1)
ttest share_sold_reducedprice, by (gend_1), if gov_shrkya==1
ttest share_sold_reducedprice, by (gend_1), if gov_kafr==1
ttest share_sold_reducedprice, by (gend_1), if gov_pehara==1

ttest total_volume_consumed, by(gend_1)
ttest total_volume_consumed, by (gend_1), if gov_shrkya==1
ttest total_volume_consumed, by (gend_1), if gov_kafr==1
ttest total_volume_consumed, by (gend_1), if gov_pehara==1

ttest share_consumed, by(gend_1)
ttest share_consumed, by (gend_1), if gov_shrkya==1
ttest share_consumed, by (gend_1), if gov_kafr==1
ttest share_consumed, by (gend_1), if gov_pehara==1

ttest selleven_yest, by(gend_1)
ttest selleven_yest, by (gend_1), if gov_shrkya==1
ttest selleven_yest, by (gend_1), if gov_kafr==1
ttest selleven_yest, by (gend_1), if gov_pehara==1

gen selltotal_yest=sellmorn_yest+selleven_yest

ttest selltotal_yest, by(gend_1)
ttest selltotal_yest, by (gend_1), if gov_shrkya==1
ttest selltotal_yest, by (gend_1), if gov_kafr==1
ttest selltotal_yest, by (gend_1), if gov_pehara==1

ttest throw_yest, by(gend_1)
ttest throw_yest, by (gend_1), if gov_shrkya==1
ttest throw_yest, by (gend_1), if gov_kafr==1
ttest throw_yest, by (gend_1), if gov_pehara==1

ttest cons_yest, by(gend_1)
ttest cons_yest, by (gend_1), if gov_shrkya==1
ttest cons_yest, by (gend_1), if gov_kafr==1
ttest cons_yest, by (gend_1), if gov_pehara==1

ttest store_yest, by(gend_1)
ttest store_yest, by (gend_1), if gov_shrkya==1
ttest store_yest, by (gend_1), if gov_kafr==1
ttest store_yest, by (gend_1), if gov_pehara==1

ttest total_volume_bought_yest, by(gend_1)
ttest total_volume_bought_yest, by (gend_1), if gov_shrkya==1
ttest total_volume_bought_yest, by (gend_1), if gov_kafr==1
ttest total_volume_bought_yest, by (gend_1), if gov_pehara==1

ttest total_volume_sold_yest, by(gend_1)
ttest total_volume_sold_yest, by (gend_1), if gov_shrkya==1
ttest total_volume_sold_yest, by (gend_1), if gov_kafr==1
ttest total_volume_sold_yest, by (gend_1), if gov_pehara==1

ttest totalsold_yest, by(gend_1)
ttest totalsold_yest, by (gend_1), if gov_shrkya==1
ttest totalsold_yest, by (gend_1), if gov_kafr==1
ttest totalsold_yest, by (gend_1), if gov_pehara==1

gen fishstorage_ice1=d46
replace fishstorage_ice1=0 if (fishstorage_ice1==1 | fishstorage_ice1==3 | fishstorage_ice1==4)
replace fishstorage_ice1=1 if fishstorage_ice1==2

gen fishstorage_ice2=(fishstorage_ice | fishstorage_ice1)

ttest fishstorage_ice, by(gend_1)
ttest fishstorage_ice, by (gend_1), if gov_shrkya==1
ttest fishstorage_ice, by (gend_1), if gov_kafr==1
ttest fishstorage_ice, by (gend_1), if gov_pehara==1

ttest fishstorage_ice2, by(gend_1)
ttest fishstorage_ice2, by (gend_1), if gov_shrkya==1
ttest fishstorage_ice2, by (gend_1), if gov_kafr==1
ttest fishstorage_ice2, by (gend_1), if gov_pehara==1

**generate new gross profit vars adding value stored, consumed and thrown**

gen profit_yest=sellmorn_yest+selleven_yest+store_yest-buy_yest
gen profit_yest2=sellmorn_yest+selleven_yest-buy_yest
gen profit_yest3=sellmorn_yest+selleven_yest+store_yest+cons_yest-buy_yest
gen profit_month3=(sellmorn_yest+selleven_yest+store_yest+cons_yest-buy_yest)*30
gen profit_month3_2=(sellmorn_yest+selleven_yest+store_yest+cons_yest-buy_yest)*MonthlyTradingFrequency
gen profit_yest4=sellmorn_yest+selleven_yest+store_yest+cons_yest+throw_yest-buy_yest
gen profit_yest5=sellmorn_yest+selleven_yest+cons_yest+-buy_yest
gen profit_yest6=sellmorn_yest+selleven_yest+cons_yest+throw_yest-buy_yest
 
**generate new costs (divided by trading frequency) and net profits**

gen exp_low2=(c38_1a+ c38_3a + c38_4a + c38_5a + c38_6a + c38_7a)/MonthlyTradingFrequency
gen exp_low_yest=(c38_1a+ c38_3a + c38_4a + c38_5a + c38_6a + c38_7a)/MonthlyTradingFrequency
gen exp_low_month=(c38_1a+ c38_3a + c38_4a + c38_5a + c38_6a + c38_7a)


gen netprofit_yest=profit_yest-exp_low2
gen netprofit_month=netprofit_yest*MonthlyTradingFrequency

gen netprofit_yest2=profit_yest2-exp_low2
gen netprofit_month2=profit_yest2*MonthlyTradingFrequency

gen netprofit_yest3=profit_yest3-exp_low2
gen netprofit_month3=netprofit_yest3*MonthlyTradingFrequency

gen netprofit_yest3_2=profit_yest3-exp_low
gen netprofit_month3_2=netprofit_yest3*30

gen netprofit_yest4=profit_yest4-exp_low2
gen netprofit_month4=profit_yest4*MonthlyTradingFrequency

gen netprofit_yest5=profit_yest5-exp_low2
gen netprofit_month5=profit_yest5*MonthlyTradingFrequency

gen netprofit_yest6=profit_yest6-exp_low2
gen netprofit_month6=profit_yest6*MonthlyTradingFrequency

**check net profit equations**

*gross profit 

ttest profit_yest, by(gend_1)
ttest profit_yest, by (gend_1), if gov_shrkya==1
ttest profit_yest, by (gend_1), if gov_kafr==1
ttest profit_yest, by (gend_1), if gov_pehara==1 

ttest profit_yest2, by(gend_1)
ttest profit_yest2, by (gend_1), if gov_shrkya==1
ttest profit_yest2, by (gend_1), if gov_kafr==1
ttest profit_yest2, by (gend_1), if gov_pehara==1 

ttest exp_low2, by(gend_1)
ttest exp_low2, by (gend_1), if gov_shrkya==1
ttest exp_low2, by (gend_1), if gov_kafr==1
ttest exp_low2, by (gend_1), if gov_pehara==1 

ttest exp_low, by(gend_1)
ttest exp_low, by (gend_1), if gov_shrkya==1
ttest exp_low, by (gend_1), if gov_kafr==1
ttest exp_low, by (gend_1), if gov_pehara==1 

***

ttest netprofit_yest, by(gend_1)
ttest netprofit_yest, by (gend_1), if gov_shrkya==1
ttest netprofit_yest, by (gend_1), if gov_kafr==1
ttest netprofit_yest, by (gend_1), if gov_pehara==1 

ttest netprofit_yest2, by(gend_1)
ttest netprofit_yest2, by (gend_1), if gov_shrkya==1
ttest netprofit_yest2, by (gend_1), if gov_kafr==1
ttest netprofit_yest2, by (gend_1), if gov_pehara==1 


***Flag**
***gross and net profits vars(3)computed using monthly trading frequency**
***gross and net profits vars(3_2) computed using 30 days as denominator**

ttest netprofit_yest3, by(gend_1)
ttest netprofit_yest3, by (gend_1), if gov_shrkya==1
ttest netprofit_yest3, by (gend_1), if gov_kafr==1
ttest netprofit_yest3, by (gend_1), if gov_pehara==1 

ttest netprofit_month3, by(gend_1)
ttest netprofit_month3, by (gend_1), if gov_shrkya==1
ttest netprofit_month3, by (gend_1), if gov_kafr==1
ttest netprofit_month3, by (gend_1), if gov_pehara==1 

ttest netprofit_yest3_2, by(gend_1)
ttest netprofit_yest3_2, by (gend_1), if gov_shrkya==1
ttest netprofit_yest3_2, by (gend_1), if gov_kafr==1
ttest netprofit_yest3_2, by (gend_1), if gov_pehara==1 

**flag**
ttest netprofit_month3_2, by(gend_1)
ttest netprofit_month3_2, by (gend_1), if gov_shrkya==1
ttest netprofit_month3_2, by (gend_1), if gov_kafr==1
ttest netprofit_month3_2, by (gend_1), if gov_pehara==1
********

** (3) using 30 days as denominator
** (3_2) using trading frequency as denominator

ttest profit_yest3, by(gend_1)
ttest profit_yest3, by (gend_1), if gov_shrkya==1
ttest profit_yest3, by (gend_1), if gov_kafr==1
ttest profit_yest3, by (gend_1), if gov_pehara==1 

ttest profit_month3, by(gend_1)
ttest profit_month3, by (gend_1), if gov_shrkya==1
ttest profit_month3, by (gend_1), if gov_kafr==1
ttest profit_month3, by (gend_1), if gov_pehara==1

robvar profit_month3, by(gend_1)
robvar profit_month3, by (gend_1), if gov_shrkya==1
robvar profit_month3, by (gend_1), if gov_kafr==1
robvar profit_month3, by (gend_1), if gov_pehara==1

robvar netprofit_month3_2, by(gend_1)
robvar netprofit_month3_2, by (gend_1), if gov_shrkya==1
robvar netprofit_month3_2, by (gend_1), if gov_kafr==1
robvar netprofit_month3_2, by (gend_1), if gov_pehara==1


ttest profit_month3_2, by(gend_1)
ttest profit_month3_2, by (gend_1), if gov_shrkya==1
ttest profit_month3_2, by (gend_1), if gov_kafr==1
ttest profit_month3_2, by (gend_1), if gov_pehara==1


***********************

ttest netprofit_yest4, by(gend_1)
ttest netprofit_yest4, by (gend_1), if gov_shrkya==1
ttest netprofit_yest4, by (gend_1), if gov_kafr==1
ttest netprofit_yest4, by (gend_1), if gov_pehara==1 

ttest profit_yest4, by(gend_1)
ttest profit_yest4, by (gend_1), if gov_shrkya==1
ttest profit_yest4, by (gend_1), if gov_kafr==1
ttest profit_yest4, by (gend_1), if gov_pehara==1 
 

ttest netprofit_yest5, by(gend_1)
ttest netprofit_yest5, by (gend_1), if gov_shrkya==1
ttest netprofit_yest5, by (gend_1), if gov_kafr==1
ttest netprofit_yest5, by (gend_1), if gov_pehara==1 

ttest netprofit_yest6, by(gend_1)
ttest netprofit_yest6, by (gend_1), if gov_shrkya==1
ttest netprofit_yest6, by (gend_1), if gov_kafr==1
ttest netprofit_yest6, by (gend_1), if gov_pehara==1 

robvar netprofit_yest2, by (gend_1)
robvar netprofit_yest2, by (gend_1), if gov_shrkya==1
robvar netprofit_yest2, by (gend_1), if gov_kafr==1
robvar netprofit_yest2, by (gend_1), if gov_pehara==1 

robvar netprofit_yest5, by (gend_1)
robvar netprofit_yest5, by (gend_1), if gov_shrkya==1
robvar netprofit_yest5, by (gend_1), if gov_kafr==1
robvar netprofit_yest5, by (gend_1), if gov_pehara==1 

robvar netprofit_month5, by (gend_1)
robvar netprofit_month5, by (gend_1), if gov_shrkya==1
robvar netprofit_month5, by (gend_1), if gov_kafr==1
robvar netprofit_month5, by (gend_1), if gov_pehara==1 

***Tilapia trade stats***
*need drop tilapia sellers not selling tilapia from val, sell, throw, store, [rice and pfits variables. Dont know how??*

replace c25_1_2=. if c25_1_2==0

ttest c25_1_2, by(gend_1)
ttest c25_1_2, by (gend_1), if gov_shrkya==1
ttest c25_1_2, by (gend_1), if gov_kafr==1
ttest c25_1_2, by (gend_1), if gov_pehara==1

replace c25_1_4=. if c25_1_4==0

ttest c25_1_4, by(gend_1)
ttest c25_1_4, by (gend_1), if gov_shrkya==1
ttest c25_1_4, by (gend_1), if gov_kafr==1
ttest c25_1_4, by (gend_1), if gov_pehara==1

replace c25_1_5=. if c25_1_5==0

ttest c25_1_5, by(gend_1)
ttest c25_1_5, by (gend_1), if gov_shrkya==1
ttest c25_1_5, by (gend_1), if gov_kafr==1
ttest c25_1_5, by (gend_1), if gov_pehara==1

gen tilapia_share_reduced=c25_1_6/c25_1_3

ttest tilapia_share_reduced, by(gend_1)
ttest tilapia_share_reduced, by (gend_1), if gov_shrkya==1
ttest tilapia_share_reduced, by (gend_1), if gov_kafr==1
ttest tilapia_share_reduced, by (gend_1), if gov_pehara==1

gen tilapia_gross_margin=(valsellmorn_1+valselleven_1-valbuy_1)/c25_1_3

ttest tilapia_gross_margin, by(gend_1)
ttest tilapia_gross_margin, by (gend_1), if gov_shrkya==1
ttest tilapia_gross_margin, by (gend_1), if gov_kafr==1
ttest tilapia_gross_margin, by (gend_1), if gov_pehara==1

robvar tilapia_gross_margin, by(Governorate)

ttest c25_1_2, by(gend_1)
ttest c25_1_2, by (gend_1), if gov_shrkya==1
ttest c25_1_2, by (gend_1), if gov_kafr==1
ttest c25_1_2, by (gend_1), if gov_pehara==1

ttest valbuy_1, by(gend_1)
ttest valbuy_1, by (gend_1), if gov_shrkya==1
ttest valbuy_1, by (gend_1), if gov_kafr==1
ttest valbuy_1, by (gend_1), if gov_pehara==1

ttest valsellmorn_1, by(gend_1)
ttest valsellmorn_1, by (gend_1), if gov_shrkya==1
ttest valsellmorn_1, by (gend_1), if gov_kafr==1
ttest valsellmorn_1, by (gend_1), if gov_pehara==1

ttest valselleven_1, by(gend_1)
ttest valselleven_1, by (gend_1), if gov_shrkya==1
ttest valselleven_1, by (gend_1), if gov_kafr==1
ttest valselleven_1, by (gend_1), if gov_pehara==1

ttest valstore_1, by(gend_1)
ttest valstore_1, by (gend_1), if gov_shrkya==1
ttest valstore_1, by (gend_1), if gov_kafr==1
ttest valstore_1, by (gend_1), if gov_pehara==1

ttest valcons_1, by(gend_1)
ttest valcons_1, by (gend_1), if gov_shrkya==1
ttest valcons_1, by (gend_1), if gov_kafr==1
ttest valcons_1, by (gend_1), if gov_pehara==1

ttest valthrow_1, by(gend_1)
ttest valthrow_1, by (gend_1), if gov_shrkya==1
ttest valthrow_1, by (gend_1), if gov_kafr==1
ttest valthrow_1, by (gend_1), if gov_pehara==1

ttest profit2_1, by(gend_1)
ttest profit2_1, by (gend_1), if gov_shrkya==1
ttest profit2_1, by (gend_1), if gov_kafr==1
ttest profit2_1, by (gend_1), if gov_pehara==1

**Catfish trade stats***

replace c25_2_2=. if c25_2_2==0

ttest c25_2_2, by(gend_1)
ttest c25_2_2, by (gend_1), if gov_shrkya==1
ttest c25_2_2, by (gend_1), if gov_kafr==1
ttest c25_2_2, by (gend_1), if gov_pehara==1

replace c25_2_4=. if c25_2_4==0

ttest c25_2_4, by(gend_1)
ttest c25_2_4, by (gend_1), if gov_shrkya==1
ttest c25_2_4, by (gend_1), if gov_kafr==1
ttest c25_2_4, by (gend_1), if gov_pehara==1

replace c25_2_5=. if c25_2_5==0
replace c25_2_5=. if c25_2_5==0

ttest c25_2_5, by(gend_1)
ttest c25_2_5, by (gend_1), if gov_shrkya==1
ttest c25_2_5, by (gend_1), if gov_kafr==1
ttest c25_2_5, by (gend_1), if gov_pehara==1

gen catfish_share_reduced=c25_2_6/c25_2_3

ttest catfish_share_reduced, by(gend_1)
ttest catfish_share_reduced, by (gend_1), if gov_shrkya==1
ttest catfish_share_reduced, by (gend_1), if gov_kafr==1
ttest catfish_share_reduced, by (gend_1), if gov_pehara==1

gen catfish_gross_margin=(valsellmorn_2+valselleven_2+valstore_2-valbuy_2)/c25_2_3

ttest catfish_gross_margin, by(gend_1)
ttest catfish_gross_margin, by (gend_1), if gov_shrkya==1
ttest catfish_gross_margin, by (gend_1), if gov_kafr==1
ttest catfish_gross_margin, by (gend_1), if gov_pehara==1

***Mullet trade stats***]

replace c25_3_2=. if c25_3_2==0

ttest c25_3_2, by(gend_1)
ttest c25_3_2, by (gend_1), if gov_shrkya==1
ttest c25_3_2, by (gend_1), if gov_kafr==1
ttest c25_3_2, by (gend_1), if gov_pehara==1

replace c25_3_4=. if c25_3_4==0

ttest c25_3_4, by(gend_1)
ttest c25_3_4, by (gend_1), if gov_shrkya==1
sum c25_3_4 if gov_shrkya==1
ttest c25_3_4, by (gend_1), if gov_kafr==1
ttest c25_3_4, by (gend_1), if gov_pehara==1

replace c25_3_5=. if c25_3_5==0

ttest c25_3_5, by(gend_1)
ttest c25_3_5, by (gend_1), if gov_shrkya==1
sum c25_3_5 if gov_shrkya==1
ttest c25_3_5, by (gend_1), if gov_kafr==1
ttest c25_3_5, by (gend_1), if gov_pehara==1

gen mullet_share_reduced=c25_3_6/c25_3_3

ttest mullet_share_reduced, by(gend_1)
ttest mullet_share_reduced, by (gend_1), if gov_shrkya==1
sum mullet_share_reduced if gov_shrkya==1
ttest mullet_share_reduced, by (gend_1), if gov_kafr==1
ttest mullet_share_reduced, by (gend_1), if gov_pehara==1

gen mullet_gross_margin=(valsellmorn_3+valselleven_3+valstore_3-valbuy_3)/c25_3_3
replace mullet_gross_margin=. if mullet_gross_margin==0

ttest mullet_gross_margin, by(gend_1)
sum mullet_gross_margin if gov_shrkya==1
ttest mullet_gross_margin, by (gend_1), if gov_kafr==1
ttest mullet_gross_margin, by (gend_1), if gov_pehara==1

**Other fish stats**
gen otherfish_buyingprice=(c25_4_2+c25_5_2+c25_6_2+c25_7_2)/4
replace otherfish_buyingprice=. if otherfish_buyingprice==0

ttest otherfish_buyingprice, by(gend_1)
ttest otherfish_buyingprice, by (gend_1), if gov_shrkya==1
ttest otherfish_buyingprice, by (gend_1), if gov_kafr==1
ttest otherfish_buyingprice, by (gend_1), if gov_pehara==1

gen otherfish_morningprice=(c25_4_4+c25_5_4+c25_6_4+c25_7_4)/4
replace otherfish_morningprice=. if otherfish_morningprice==0
ttest otherfish_morningprice, by(gend_1)
ttest otherfish_morningprice, by (gend_1), if gov_shrkya==1
ttest otherfish_morningprice, by (gend_1), if gov_kafr==1
ttest otherfish_morningprice, by (gend_1), if gov_pehara==1

replace c25_4_5=0 if c25_4_5==.
replace c25_5_5=0 if c25_5_5==.
replace c25_6_5=0 if c25_6_5==.
replace c25_7_5=0 if c25_6_5==.

gen otherfish_eveningprice=(c25_4_5+c25_5_5+c25_6_5+c25_7_5)/4
replace otherfish_eveningprice=. if otherfish_eveningprice==0
ttest otherfish_eveningprice, by(gend_1)
ttest otherfish_eveningprice, by (gend_1), if gov_shrkya==1
ttest otherfish_eveningprice, by (gend_1), if gov_kafr==1
ttest otherfish_eveningprice, by (gend_1), if gov_pehara==1

**too lwo/check carp apart from otherfish

gen otherfish_buyingprice2=(c25_5_2+c25_6_2+c25_7_2)/3
replace otherfish_buyingprice2=. if otherfish_buyingprice2==0

ttest otherfish_buyingprice2, by(gend_1)
ttest otherfish_buyingprice2, by (gend_1), if gov_shrkya==1
ttest otherfish_buyingprice2, by (gend_1), if gov_kafr==1
ttest otherfish_buyingprice2, by (gend_1), if gov_pehara==1

gen otherfish_volumesold2=(c25_5_3+c25_6_3+c25_7_3)/3
replace otherfish_volumesold2=. if otherfish_volumesold2==0

robvar otherfish_volumesold2, by(gend_1)
ttest otherfish_volumesold2, by (gend_1), if gov_shrkya==1
ttest otherfish_volumesold2, by (gend_1), if gov_kafr==1
ttest otherfish_volumesold2, by (gend_1), if gov_pehara==1
replace otherfish_volumesold2=0 if otherfish_volumesold2==.

replace valsellmorn_4=0 if valsellmorn_4==.

gen otherfish_gross_margin2=(((valsellmorn_5+valselleven_5+valstore_5-valbuy_5)/(c25_4_5))+((valsellmorn_6+valselleven_6+valstore_6-valbuy_6)/(c25_6_3))+((valsellmorn_7+valselleven_7+valstore_7-valbuy_7)/(c25_4_7)))/3
ttest otherfish_gross_margin2, by(gend_1)
ttest otherfish_gross_margin2, by (gend_1), if gov_shrkya==1
ttest otherfish_gross_margin2, by (gend_1), if gov_kafr==1
ttest otherfish_gross_margin2, by (gend_1), if gov_pehara==1
sum otherfish_gross_margin2 if gov_pehara==1
**otherfish_buyingprice too low:check carp alone

replace c25_4_2=. if c25_4_2==0
ttest c25_4_2, by(gend_1)
ttest c25_4_2, by (gend_1), if gov_shrkya==1
ttest c25_4_2, by (gend_1), if gov_kafr==1
ttest c25_4_2, by (gend_1), if gov_pehara==1

replace c25_4_3=. if c25_4_3==0
ttest c25_4_3, by(gend_1)
ttest c25_4_3, by (gend_1), if gov_shrkya==1
ttest c25_4_3, by (gend_1), if gov_kafr==1
ttest c25_4_3, by (gend_1), if gov_pehara==1

gen carp_gross_margin=(valsellmorn_4+valselleven_4+valstore_4-valbuy_4)/c25_4_3
replace carp_gross_margin=. if carp_gross_margin==0
ttest carp_gross_margin, by(gend_1)
ttest carp_gross_margin, by (gend_1), if gov_shrkya==1
ttest carp_gross_margin, by (gend_1), if gov_kafr==1
ttest carp_gross_margin, by (gend_1), if gov_pehara==1

****Attempt OLS regression analysis****
***Identify variables to exclude/incl**

gen total_volume_sold_month=total_volume_sold_yest*MonthlyTradingFrequency
gen total_value_sold_month=totalsold_yest*MonthlyTradingFrequency
gen total_volume_bought_yest=c25_1_1+c25_2_1+c25_3_1+c25_4_1+c25_5_1+c25_6_1+c25_7_1

**generate dummy IV's**

gen female=gend_1==1
gen male=gend_1==0


**new family help indicators**

gen hhORfishhelp=hhelp1 | help_sellfish
replace hhORfishhelp=0 if hhORfishhelp==.

gen hhANDfishhelp=hhelp1 & help_sellfish
replace hhANDfishhelp=0 if hhANDfishhelp==.


**gen more interaction terms**


gen fishhelpgend=gend_1 * help_sellfish

**start analysis**

**'credit_seller': has source of credit (1/0)
**'buy_sameseller': always buys from same seller (1/0)
**'contract_seller': yest, there is contract with supplier (1/0)


regress netprofit_yest female age_retailer years_exp educ_1 single hhsize depratio hh_infrastructure assetindex tilapia catfish mullet carp mackerel otherfish species totalsold_yest total_volume_sold_yest gov_shrkya gov_kafr credit_seller buy_sameseller contract_seller sellingplace scale crate shade coldstorage problem_mobility problem_harrasmentpolice problem_harrasmentppl help_sellfish fishhelpgend fishwork fishgend hhelp1 helpgend MonthlyTradingFrequency timeconflict
regress netprofit_month female age_retailer years_exp educ_1 single hhsize depratio hh_infrastructure assetindex tilapia catfish mullet carp mackerel otherfish species total_value_sold_month total_volume_sold_month gov_shrkya gov_kafr credit_seller buy_sameseller contract_seller sellingplace scale crate shade coldstorage problem_mobility problem_harrasmentpolice problem_harrasmentppl help_sellfish fishhelpgend fishwork fishgend hhelp1 helpgend MonthlyTradingFrequency timeconflict

regress netprofit_yest3 female age_retailer years_exp educ_1 hhsize depratio hh_infrastructure assetindex tilapia catfish mullet carp mackerel otherfish species totalsold_yest total_volume_sold_yest gov_shrkya gov_kafr credit_seller buy_sameseller contract_seller sellingplace coldstorage problem_mobility problem_harrasmentppl help_sellfish fishhelpgend fishwork fishgend hhelp1 helpgend MonthlyTradingFrequency timeconflict
regress netprofit_month3 female age_retailer years_exp educ_1 hhsize depratio hh_infrastructure assetindex tilapia catfish mullet carp mackerel otherfish species total_value_sold_month total_volume_sold_month gov_shrkya gov_kafr credit_seller buy_sameseller contract_seller sellingplace coldstorage problem_mobility problem_harrasmentppl help_sellfish fishhelpgend hhelp1 helpgend MonthlyTradingFrequency timeconflict

regress netprofit_yest female age_retailer years_exp educ_1 hhsize depratio hh_infrastructure assetindex tilapia catfish mullet carp mackerel otherfish species totalsold_yest total_volume_sold_yest gov_shrkya gov_kafr credit_seller buy_sameseller contract_seller sellingplace coldstorage problem_mobility problem_harrasmentppl hhelp1 MonthlyTradingFrequency timeconflict
regress netprofit_month female age_retailer years_exp educ_1 hhsize depratio hh_infrastructure assetindex tilapia catfish mullet carp mackerel otherfish species total_value_sold_month total_volume_sold_month gov_shrkya gov_kafr credit_seller buy_sameseller contract_seller sellingplace coldstorage problem_mobility problem_harrasmentppl hhelp1 MonthlyTradingFrequency timeconflict

regress netprofit_yest female age_retailer years_exp educ_1 hhsize depratio hh_infrastructure assetindex tilapia catfish mullet carp mackerel otherfish species totalsold_yest total_volume_sold_yest gov_shrkya gov_kafr credit_seller buy_sameseller contract_seller sellingplace coldstorage problem_mobility problem_harrasmentppl help_sellfish fishhelpgend fishwork fishgend hhelp1 helpgend MonthlyTradingFrequency timeconflict
regress netprofit_month female age_retailer years_exp educ_1 hhsize depratio hh_infrastructure assetindex tilapia catfish mullet carp mackerel otherfish species total_value_sold_month total_volume_sold_month gov_shrkya gov_kafr credit_seller buy_sameseller contract_seller sellingplace coldstorage problem_mobility problem_harrasmentppl help_sellfish fishhelpgend fishwork fishgend hhelp1 helpgend MonthlyTradingFrequency timeconflict

**final regression model

regress netprofit_yest female age_retailer years_exp educ_1 species totalsold_yest total_volume_sold_yest gov_shrkya gov_kafr contract_seller tilapia otherfish fishstorage_ice1  fishwork fishgend hhelp1 helpgend MonthlyTradingFrequency timeconflict
regress netprofit_month female age_retailer years_exp educ_1 species total_value_sold_month total_volume_sold_month gov_shrkya gov_kafr contract_seller tilapia otherfish fishstorage_ice1 fishwork fishgend hhelp1 helpgend MonthlyTradingFrequency timeconflict

regress netprofit_yest2 female age_retailer years_exp educ_1 species totalsold_yest total_volume_sold_yest gov_shrkya gov_kafr contract_seller fishwork hhelp1 MonthlyTradingFrequency timeconflict
regress netprofit_month2 female age_retailer years_exp educ_1 species total_value_sold_month total_volume_sold_month gov_shrkya gov_kafr contract_seller fishwork hhelp1 MonthlyTradingFrequency timeconflict

regress netprofit_yest3 female age_retailer educ_1 contract_seller species totalsold_yest total_volume_sold_yest gov_shrkya gov_kafr tilapia otherfish fishstorage_ice1 fishwork fishgend hhelp1 helpgend MonthlyTradingFrequency timeconflict
regress netprofit_month3 female age_retailer educ_1 contract_seller species total_value_sold_month total_volume_sold_month gov_shrkya gov_kafr  tilapia otherfish fishstorage_ice1 fishwork fishgend hhelp1 helpgend MonthlyTradingFrequency timeconflict

regress netprofit_yest4 female age_retailer years_exp educ_1 species totalsold_yest total_volume_sold_yest gov_shrkya gov_kafr contract_seller fishwork hhelp1 MonthlyTradingFrequency timeconflict
regress netprofit_month4 female age_retailer years_exp educ_1 species total_value_sold_month total_volume_sold_month gov_shrkya gov_kafr contract_seller fishwork hhelp1 MonthlyTradingFrequency timeconflict

regress netprofit_yest5 female age_retailer years_exp educ_1 species totalsold_yest total_volume_sold_yest gov_shrkya gov_kafr contract_seller fishwork hhelp1 MonthlyTradingFrequency timeconflict
regress netprofit_month5 female age_retailer years_exp educ_1 species total_value_sold_month total_volume_sold_month gov_shrkya gov_kafr contract_seller fishwork hhelp1 MonthlyTradingFrequency timeconflict

regress netprofit_yest6 female age_retailer years_exp educ_1 species totalsold_yest total_volume_sold_yest gov_shrkya gov_kafr contract_seller fishwork hhelp1 MonthlyTradingFrequency timeconflict
regress netprofit_month6 female age_retailer years_exp educ_1 species total_value_sold_month total_volume_sold_month gov_shrkya gov_kafr contract_seller fishwork hhelp1 MonthlyTradingFrequency timeconflict

**new draft

regress netprofit_yest3 female age_retailer years_exp educ_1 species totalsold_yest total_volume_sold_yest gov_shrkya gov_kafr contract_seller help_sellfish fishwork hhelp1 hhwork MonthlyTradingFrequency timeconflict
regress netprofit_month3 female age_retailer years_exp educ_1 species total_value_sold_month total_volume_sold_month gov_shrkya gov_kafr contract_seller help_sellfish fishwork hhelp1 hhwork MonthlyTradingFrequency timeconflict


*flag//*
regress netprofit_yest2 female age_retailer years_exp educ_1 species totalsold_yest total_volume_sold_yest gov_shrkya gov_kafr contract_seller help_sellfish fishwork hhORfishhelp hhANDfishhelp MonthlyTradingFrequency timeconflict
regress netprofit_month2 female age_retailer years_exp educ_1 species total_value_sold_month total_volume_sold_month gov_shrkya gov_kafr contract_seller help_sellfish fishwork hhelp1 hhORfishhelp hhANDfishhelp MonthlyTradingFrequency timeconflict
*flag//*

**other netproft equations - see excel file**

regress netprofit_yest2 female age_retailer years_exp educ_1 single hhsize depratio tilapia catfish mullet otherfish species totalsold_yest total_volume_sold_yest gov_shrkya gov_kafr credit_seller buy_sameseller contract_seller sellingplace scale crate shade coldstorage problem_mobility problem_harrasmentpolice problem_harrasmentppl help_sellfish help_spouse help_children fishwork MonthlyTradingFrequency timeconflict
regress netprofit_month2 female age_retailer years_exp educ_1 single hhsize depratio tilapia catfish mullet otherfish species total_value_sold_month total_volume_sold_month gov_shrkya gov_kafr credit_seller buy_sameseller contract_seller sellingplace scale crate shade coldstorage problem_mobility problem_harrasmentpolice problem_harrasmentppl help_sellfish help_spouse help_children fishwork MonthlyTradingFrequency timeconflict

regress netprofit_yest3 female age_retailer years_exp educ_1 single hhsize depratio hh_infrastructure assetindex tilapia catfish mullet carp mackerel otherfish species totalsold_yest total_volume_sold_yest gov_shrkya gov_kafr credit_seller buy_sameseller contract_seller sellingplace scale crate shade coldstorage problem_mobility problem_harrasmentpolice problem_harrasmentppl helpgend fishgend hhworkgend MonthlyTradingFrequency timeconflict
regress netprofit_month3 female age_retailer years_exp educ_1 single hhsize depratio hh_infrastructure assetindex tilapia catfish mullet carp mackerel otherfish species total_value_sold_month total_volume_sold_month gov_shrkya gov_kafr credit_seller buy_sameseller contract_seller sellingplace scale crate shade coldstorage problem_mobility problem_harrasmentpolice problem_harrasmentppl helpgend fishgend hhworkgend MonthlyTradingFrequency timeconflict

regress netprofit_yest4 female age_retailer years_exp educ_1 single hhsize depratio hh_infrastructure assetindex tilapia catfish mullet carp mackerel otherfish species totalsold_yest total_volume_sold_yest gov_shrkya gov_kafr credit_seller buy_sameseller contract_seller sellingplace scale crate shade coldstorage problem_mobility problem_harrasmentpolice problem_harrasmentppl help_sellfish help_spouse help_children fishwork MonthlyTradingFrequency timeconflict
regress netprofit_month4 female age_retailer years_exp educ_1 single hhsize depratio hh_infrastructure assetindex tilapia catfish mullet carp mackerel otherfish species total_value_sold_month total_volume_sold_month gov_shrkya gov_kafr credit_seller buy_sameseller contract_seller sellingplace scale crate shade coldstorage problem_mobility problem_harrasmentpolice problem_harrasmentppl help_sellfish help_spouse help_children fishwork MonthlyTradingFrequency timeconflict


***4th regression model**

regress netprofit_yest3_2 female age_retailer educ_1 totalsold_yest total_volume_sold_yest gov_shrkya gov_kafr contract_seller fishstorage_ice1 fishwork2 fishgend2 hhelp1 helpgend  
regress netprofit_month3_2 female age_retailer educ_1 total_value_sold_month total_volume_sold_month gov_shrkya gov_kafr contract_seller fishstorage_ice1 fishwork2 fishgend2 hhelp1 helpgend


regress profit_yest3 female age_retailer educ_1 totalsold_yest total_volume_sold_yest gov_shrkya gov_kafr contract_seller fishstorage_ice1 fishwork2 fishgend2 hhelp1 helpgend  
regress profit_month3 female age_retailer educ_1 total_value_sold_month total_volume_sold_month gov_shrkya gov_kafr contract_seller fishstorage_ice1 fishwork2 fishgend2 hhelp1 helpgend


***5th regression model - MODEl USED before heteroskedasticity tests**

regress netprofit_yest3_2 female age_retailer educ_1 species totalsold_yest total_volume_sold_yest gov_shrkya gov_kafr contract_seller fishwork2 fishgend2 hhelp1 helpgend  
regress netprofit_month3_2 female age_retailer educ_1 species total_value_sold_month total_volume_sold_month gov_shrkya gov_kafr contract_seller fishwork2 fishgend2 hhelp1 helpgend


regress profit_yest3 female age_retailer educ_1 species totalsold_yest total_volume_sold_yest gov_shrkya gov_kafr contract_seller fishwork2 fishgend2 hhelp1 helpgend  
regress profit_month3 female age_retailer educ_1 species total_value_sold_month total_volume_sold_month gov_shrkya gov_kafr contract_seller fishwork2 fishgend2 hhelp1 helpgend


**residual tests for normality assumptions, heteroskedasticity/multicollinearity** 
rvfplot, yline(0)
imtest, white
estat hettest
sktest resid

predict resid, r
predict yhat, xb
scatter yhat resid
histogram resid


ssc insta jb
checking jb consistency and verifying not already installed...
installing into c:\ado\plus\...
installation complete.

jb res
Jarque-Bera normality test:  959.8 Chi(2)  4.e-209
Jarque-Bera test for Ho: normality:

mvtest norm profit_month3 female age_retailer educ_1 species total_value_sold_month total_volume_sold_month gov_shrkya gov_kafr contract_seller fishwork2 fishgend2 hhelp1 helpgend, univariate stats(all)
correl profit_month3 female age_retailer educ_1 species total_value_sold_month total_volume_sold_month gov_shrkya gov_kafr contract_seller fishwork2 fishgend2 hhelp1 helpgend

mvtest norm netprofit_month3_2 female age_retailer educ_1 species total_value_sold_month total_volume_sold_month gov_shrkya gov_kafr contract_seller fishwork2 fishgend2 hhelp1 helpgend, univariate stats(all)
correl netprofit_month3_2 female age_retailer educ_1 species total_value_sold_month total_volume_sold_month gov_shrkya gov_kafr contract_seller fishwork2 fishgend2 hhelp1 helpgend


**mvtest using bobust standard errors**

regress profit_month3 female age_retailer educ_1 species total_value_sold_month total_volume_sold_month gov_shrkya gov_kafr contract_seller fishwork2 fishgend2 hhelp1 helpgend, robust
pnorm profit_month3

regress netprofit_month3_2 female age_retailer educ_1 species total_value_sold_month total_volume_sold_month gov_shrkya gov_kafr contract_seller fishwork2 fishgend2 hhelp1 helpgend, robust
pnorm netprofit_month3_2


*****************************************************************************************************
****DA: problems with models, adding sales value & volume cause high collinearity and endogeneity****
****DA: suggest frame paper around scale of operations (sales value to account for volume & prices***
*****************************************************************************************************

//First model DV scale of operations: 'lnsale' 
//lnsale=ln(totalsold_yest) - see egypt_2_DA.do 


sum lnsale
robvar lnsale, by (gend_1)

reg lnsale gend_1 age_1 fishwork hhwork single hhelp1 helpgend gov_shrkya gov_kafr years_exp buy_sameseller buyer_same species hhsize MonthlyTradingFrequency lnexp lnstore, robust

reg lnsale gend_1 age_1 years_exp single hhsize species scale crate shade lnexp buy_sameseller buyer_same distance_low2 fishwork hhwork hhworkgend hhelp1 helpgend gov_shrkya gov_kafr, robust

//DA's second model DV gross proftis 
//WITH gross profits normalized (IV's still need squaring...)

egen min_profit3=min(profit_yest3)
egen max_profit3=max(profit_yest3)
gen norm_profit3= (profit_yest3-min_profit3)/(max_profit3-min_profit3)
label variable norm_profit3 "Normalized profit 3"

reg norm_profit3 gend_1 age_1 years_exp single hhsize species scale crate shade lnexp buy_sameseller buyer_same distance_low2 fishwork hhwork hhworkgend hhelp1 helpgend gov_shrkya gov_kafr, robust

ttest norm_profit3, by(gend_1)
ttest norm_profit3, by (gend_1), if gov_shrkya==1
ttest norm_profit3, by (gend_1), if gov_kafr==1
ttest norm_profit3, by (gend_1), if gov_pehara==1

ttest decision_ownincome, by(gend_1)
ttest decision_ownincome, by (gend_1), if gov_shrkya==1
ttest decision_ownincome, by (gend_1), if gov_kafr==1
ttest decision_ownincome, by (gend_1), if gov_pehara==1

ttest buy_sameseller, by(gend_1)
ttest buy_sameseller, by (gend_1), if gov_shrkya==1
ttest buy_sameseller, by (gend_1), if gov_kafr==1
ttest buy_sameseller, by (gend_1), if gov_pehara==1
  
ttest buyer_same, by(gend_1)
ttest buyer_same, by (gend_1), if gov_shrkya==1
ttest buyer_same, by (gend_1), if gov_kafr==1
ttest buyer_same, by (gend_1), if gov_pehara==1

ttest distance_low2, by(gend_1)
ttest distance_low2, by (gend_1), if gov_shrkya==1
ttest distance_low2, by (gend_1), if gov_kafr==1
ttest distance_low2, by (gend_1), if gov_pehara==1

//DA's final model (march27);
//reshaped for table input DA_2.do IVs

reg norm_profit3 gend_1 age_1 years_exp educ_1 single fishwork hhwork hhworkgend hhelp1 helpgend i.decision_ownincome lnexp MonthlyTradingFrequency distance_low2 buy_sameseller buyer_same species gov_shrkya gov_kafr hhsize assetindex, robust

reg lnsale gend_1 age_1 years_exp educ_1 single fishwork hhwork hhworkgend hhelp1 helpgend i.decision_ownincome lnexp MonthlyTradingFrequency distance_low2 buy_sameseller buyer_same species gov_shrkya gov_kafr hhsize assetindex, robust

//SM's final model (June15);
reg lnsale gend_1 age_1 years_exp educ_1 fishwork hhwork hhelp1 helpgend lnexp distance_low2 buy_sameseller species gov_shrkya gov_kafr
